# Supplementary material for: Accelerated epigenetic age, inflammation, and gene expression in lung: comparisons of smokers and vapers with non-smokers
Source: Clin Epigenetics. 2023 Oct 11;15:160. doi: 10.1186/s13148-023-01577-8 (PMC10568901; doi:10.1186/s13148-023-01577-8)
Supplement: Supplementary file 2 — Additional file 2. Supplementary Table 1. Correlations between mAge and mAA measures. [file 13148_2023_1577_MOESM2_ESM.xlsx]

## Sheet: Supplementary Table 1
Supplementary Table 1. Correlations between mAge and mAA measures
		All subjects (N=69)		Never-smokers (N=39)		Smokers (N=16)		E-cig users (N=14)
Variable	By Variable	Correlation	FDR	Correlation	FDR	Correlation	FDR	Correlation	FDR
Horvath-mAA	Horvath-mAge	0.8795	2.84648e-22	0.863	1.68366e-11	0.8759	9.12316e-05	1.36915e-06	1.43761e-05
Grim-mAge	Horvath-mAge	0.3676	0.00441126	0.3848	0.0466954	-0.0078	0.977045	0.279556	0.489222
	Horvath-mAA	0.0265	0.96713	-0.0231	0.954229	-0.3864	0.292528	0.853077	0.853077
Grim-mAA	Horvath-mAA	0.0337	0.96713	-0.2534	0.217412	0.1483	0.792793	0.419107	0.58675
	Horvath-mAge	0.0384	0.96713	-0.2504	0.217412	0.0579	0.918789	0.711753	0.786675
	Grim-mAge	0.6904	2.7629e-10	0.524	0.00259301	0.7196	0.0087912	0.17756	0.354529
TL-mAge	Horvath-mAge	-0.1525	0.368971	-0.1499	0.507227	-0.1594	0.792793	0.306445	0.495027
	Horvath-mAA	-0.0463	0.96713	0.0114	0.954229	0.0293	0.959991	0.548133	0.677105
	Grim-mAge	-0.5209	1.55988e-05	-0.4231	0.0254731	-0.6154	0.0336222	0.761261	0.799324
	Grim-mAA	-0.5082	2.47832e-05	-0.2532	0.217412	-0.6163	0.0336222	0.178327	0.354529
TL-mAA	Horvath-mAge	-0.0419	0.96713	0.0095	0.954229	-0.208	0.769013	0.185706	0.354529
	Horvath-mAA	-0.0476	0.96713	0.0526	0.87534	-0.1357	0.792793	0.520029	0.677105
	Grim-mAge	-0.361	0.0048471	-0.2363	0.238416	-0.434	0.216998	0.399125	0.58675
	Grim-mAA	-0.5229	1.55988e-05	-0.2953	0.158588	-0.6151	0.0336222	0.128267	0.354529
	TL-mAge	0.972	1.54272e-42	0.968	1.72263e-22	0.9654	3.06685e-08	2.2297e-09	4.68237e-08
Chronological Age	Horvath-mAge	0.4759	9.41463e-05	0.6322	8.2903e-05	-0.1449	0.792793	0.0753751	0.316576
	Horvath-mAA	0	1	0.1541	0.507227	-0.6043	0.0345629	0.639985	0.746649
	Grim-mAge	0.7234	1.53798e-11	0.7879	1.84858e-08	0.7796	0.00259002	0.00430145	0.0301102
	Grim-mAA	0	1	-0.1116	0.654495	0.1261	0.792793	0.183735	0.354529
	TL-mAge	-0.235	0.0990568	-0.3106	0.142449	-0.3233	0.423641	0.180739	0.354529
	TL-mAA	0	1	-0.0621	0.873419	-0.0653	0.918789	0.0335253	0.176008
mAge methylation
mAA mAge acceleration
FDR<0.05 in bold
