# Supplementary material for: Accelerated epigenetic age, inflammation, and gene expression in lung: comparisons of smokers and vapers with non-smokers
Source: Clin Epigenetics. 2023 Oct 11;15:160. doi: 10.1186/s13148-023-01577-8 (PMC10568901; doi:10.1186/s13148-023-01577-8)
Supplement: Supplementary file 3 — Additional file 3. Supplementary Table 2. Spearman correlations of mAA with smoking history, electronic cigarette history and urinary biomakers. [file 13148_2023_1577_MOESM3_ESM.xlsx]

## Sheet: Supplementary Table 2
Supplementary Table 2. Spearman correlations of mAA with smoking history, electronic cigarette history and urinary biomakers
	Grim-mAA				Horvath-mAA				TL-mAA
Smoking/vaping variables	SM		EC		SM		EC		SM		EC
	r	P	r	P	r	P	r	P	r	P	r	P
Years smoked	0.48	0.07	-0.3352	0.2629	-0.4441	0.0973	0.40444	0.1705	-0.0614	0.828	0.205	0.5017
Time since last cigarette (days)	-	-	-0.15	0.7	-	-	0.4044	0.1705	-	-	-0.1333	0.7324
Years of EC use	-	-	0.002	0.994	-	-	0.1963	0.5012	-	-	-0.0577	0.8446
Puffs (vaping) per day	-	-	-0.169	0.563	-	-	0.5568	0.0386	-	-	-0.4076	0.148
EC-liquid (mL) per day	-	-	0.017	0.957	-	-	0.1121	0.7155	-	-	-0.3614	0.225
Nicotine equivalent	0.6	0.03	-0.4011	0.1744	0.1813	0.5533	0.2088	0.4936	-0.0934	0.7615	-0.3956	0.1809
NNAL	0.72	0.006	-	-	0.1758	0.5656	-	-	-0.0165	0.9574	-	-
PG	0.42	0.17	-0.23	0.46	0.2168	0.4986	0.3462	0.2466	0.014	0.9656	-0.45	0.13
SM smokers EC electronic cigarette users
Nicotine equivalent [Cotinine+3-hydroxycotinine]
NNAL [4-(methylnitrosamino)-1-(3-pyridyl)-1-butanol]
PG propylene glycol
Years smoked for never smoking EC users were considered 0
