# Supplementary material for: Accelerated epigenetic age, inflammation, and gene expression in lung: comparisons of smokers and vapers with non-smokers
Source: Clin Epigenetics. 2023 Oct 11;15:160. doi: 10.1186/s13148-023-01577-8 (PMC10568901; doi:10.1186/s13148-023-01577-8)
Supplement: Supplementary file 4 — Additional file 4. Supplementary Table 3. Relationships between Grim-mAA and inflammatory cytokines. [file 13148_2023_1577_MOESM4_ESM.xlsx]

## Sheet: Supplementary Table 3
Supplementary Table 3. Relationships between Grim-mAA and inflammatory cytokines
	Grim-mAA
BAL cytokines	Partial Correlation	β	P*	FDR
IL-1ß (pg/mL)	0.52	0.0756705	1.25197e-05	0.000125197
IL-8 (pg/mL)	0.41	0.0584763	0.000834586	0.00417293
IL-6 (pg/mL)	0.35	0.0426652	0.00515485	0.0171828
IFN-y (pg/mL)	-0.25	-0.0182293	0.0538909	0.134727
TNF-a (pg/mL)	0.22	0.0142647	0.0779608	0.155922
IL-2 (pg/mL)	-0.21	-0.0112458	0.101427	0.169045
IL-12p70 (pg/mL)	-0.11	-0.00640009	0.40617	0.580243
IL-13 (pg/mL)	0.05	0.0045138	0.678541	0.829768
IL-10 (pg/mL)	-0.04	-0.00360457	0.769595	0.829768
IL-4 (pg/mL)	-0.03	-0.00201508	0.829768	0.829768
BAL Bronchial alveolar lavage
FDR<0.1 in bold
* Adjusted for chronological age and gender
