# Supplementary material for: Accelerated epigenetic age, inflammation, and gene expression in lung: comparisons of smokers and vapers with non-smokers
Source: Clin Epigenetics. 2023 Oct 11;15:160. doi: 10.1186/s13148-023-01577-8 (PMC10568901; doi:10.1186/s13148-023-01577-8)
Supplement: Supplementary file 5 — Additional file 5. Supplementary Table 4. List of transcripts significantly correlated with Grim-mAA at FDR < 0.1. [file 13148_2023_1577_MOESM5_ESM.xlsx]

## Sheet: Supplementary Table 4 
Supplementary Table 4. List of transcripts significantly correlated with Grim-mAA at FDR<0.1
Transcript ID	Gene	RefSeq	Partial Correlation	P*	FDR
TC15001587.hg.1	AAGAB	NM_024666	0.396616	0.000891341	0.0595899
TC07000308.hg.1	ABCA13	NM_152701	-0.425461	0.00033172	0.037464
TC02005056.hg.1	ABCB6	NM_005689	0.527413	4.52306e-06	0.00488695
TC16000193.hg.1	ABCC1	NM_004996	0.468178	6.46306e-05	0.0167809
TC17000672.hg.1	ABCC3	NM_001144070	0.449746	0.000134422	0.0248747
TC15000844.hg.1	ABHD2	NM_007011	0.372542	0.00190549	0.0909154
TC09000128.hg.1	ACO1	NM_002197	-0.41266	0.000520024	0.0460731
TC20000727.hg.1	ACSS1	NM_001252675	-0.38036	0.00149817	0.0786518
TC19001137.hg.1	ACTL9	NM_178525	0.384917	0.00129863	0.0729518
TC14001255.hg.1	ACTN1	NM_001102	-0.491596	2.39457e-05	0.00949387
TC14001270.hg.1	ADAM20	NM_003814	0.388116	0.00117325	0.0690628
TC08000190.hg.1	ADAM28	NM_014265	-0.371334	0.00197657	0.092626
TC19000120.hg.1	ADGRE1	NM_001256252	-0.398462	0.000838883	0.0580343
TC04001412.hg.1	ADH7	NM_000673	0.500572	1.60481e-05	0.00790462
TC04002642.hg.1	ADH7	S77168	0.4863	3.0166e-05	0.0111031
TC05000005.hg.1	AHRR	NM_001242412	0.408355	0.000602504	0.0486272
TC06000373.hg.1	AIF1	NM_001623	-0.412511	0.000522696	0.0460731
TC6_cox_hap2000069.hg.1	AIF1	NM_001623	-0.412511	0.000522696	0.0460731
TC6_dbb_hap3000060.hg.1	AIF1	NM_001623	-0.427949	0.000303333	0.0369367
TC6_mcf_hap5000055.hg.1	AIF1	NM_001623	-0.421906	0.000376511	0.0388027
TC6_qbl_hap6000060.hg.1	AIF1	NM_001623	-0.412511	0.000522696	0.0460731
TC6_ssto_hap7000056.hg.1	AIF1	NM_001623	-0.412511	0.000522696	0.0460731
TC01003383.hg.1	AIM2	NM_004833	-0.430754	0.00027401	0.0362279
TC01000080.hg.1	AJAP1	NM_001042478	0.487906	2.81375e-05	0.0104715
TC01000081.hg.1	AJAP1	BC037321	0.422701	0.000366043	0.0381939
TC01004159.hg.1	AJAP1	BC037321	0.489531	2.62143e-05	0.00997752
TC01002479.hg.1	AK2	NM_001199199	-0.390127	0.00110011	0.0666354
TC01005394.hg.1	AK2	NR_037591	-0.432307	0.000258914	0.0348276
TC07001883.hg.1	AKR1B1	NM_001628	0.450165	0.000132267	0.0247495
TC07000834.hg.1	AKR1B10	NM_020299	0.513178	8.97266e-06	0.00683024
TC07002600.hg.1	AKR1B10	CR541801	0.515929	7.87898e-06	0.00683024
TC07000835.hg.1	AKR1B15	NM_001080538	0.530104	3.95973e-06	0.00481716
TC10002924.hg.1	AKR1C1	NM_001353	0.49137	2.41848e-05	0.00949387
TC10000986.hg.1	AKR1C2	NM_001135241	0.529513	4.07748e-06	0.00481716
TC10002925.hg.1	AKR1C3	NM_001253908	0.517774	7.21653e-06	0.00680558
TC10000044.hg.1	AKR1C4	NM_001818	0.469853	6.03427e-05	0.0161395
TC01004040.hg.1	AKT3	NM_001206729	-0.397865	0.000855535	0.0584802
TC01006240.hg.1	AKT3	AL080074	-0.377137	0.00165551	0.0835086
TC12003212.hg.1	ALDH2	NM_000690	-0.439102	0.000201396	0.0312452
TC17001250.hg.1	ALDH3A1	NM_000691	0.553393	1.19226e-06	0.00263395
TC10002123.hg.1	ANAPC16	NR_038391	0.368435	0.00215702	0.0967164
TC08001521.hg.1	ANGPT1	NM_001146	-0.413476	0.000505597	0.0456551
TC01003565.hg.1	ANGPTL1	NM_004673	0.381125	0.00146286	0.0781451
TC02002645.hg.1	ANKRD44	NM_001195144	-0.461365	8.51342e-05	0.0200809
TC07001285.hg.1	AOAH	NM_001177506	-0.382089	0.00141944	0.0765462
TC10000181.hg.1	APBB1IP	NM_019043	-0.410123	0.000567286	0.0478287
TC01004175.hg.1	APITD1	NR_036462	0.382594	0.00139713	0.0759669
TC01000130.hg.1	APITD1-CORT	NM_001243768	0.394506	0.000954907	0.0621042
TC22001467.hg.1	APOBEC3F	NM_001006666	-0.382677	0.00139352	0.0758935
TC22001468.hg.1	APOBEC3G	NM_021822	-0.408477	0.000600017	0.0486272
TC09001158.hg.1	AQP7P1	NR_002817	0.428957	0.000292484	0.0363565
TC09000250.hg.1	AQP7P3	NR_026558	0.416764	0.000451092	0.0424406
TC02000904.hg.1	ARHGAP15	NM_018460	-0.461533	8.45639e-05	0.0200809
TC16000972.hg.1	ARHGAP17	NM_001006634	-0.38939	0.00112643	0.0676915
TC10002952.hg.1	ARHGAP19	NM_001204300	-0.383136	0.00137356	0.0752455
TC02000400.hg.1	ARHGAP25	NM_001007231	-0.380885	0.00147382	0.0782318
TC17000159.hg.1	ARHGAP44	NM_014859	0.37809	0.00160749	0.0825789
TC0X001416.hg.1	ARHGEF6	NM_004840	-0.414996	0.000479695	0.0438986
TC13001300.hg.1	ARHGEF7-IT1	BC043372	0.36935	0.00209857	0.0951893
TC01003212.hg.1	ARNT	NM_001197325	-0.403355	0.000713115	0.0531961
TC11002092.hg.1	ARRB1	NM_004041	-0.5001	1.63943e-05	0.0079581
TC02001415.hg.1	ATG16L1	NM_001190266	-0.514542	8.41375e-06	0.00683024
TC15001079.hg.1	ATP10A	NM_024490	-0.409841	0.000572769	0.0478287
TC13000057.hg.1	ATP12A	NM_001185085	-0.457839	9.79632e-05	0.0210332
TC13000966.hg.1	ATP12A	M16797	-0.436819	0.000219262	0.0319395
TC17001015.hg.1	ATP2A3	NM_005173	0.552384	1.25823e-06	0.00263395
TC04000951.hg.1	ATP5I	NM_007100	0.502451	1.47374e-05	0.00772415
TC07001906.hg.1	ATP6V0A4	NM_020632	0.496738	1.90663e-05	0.00874804
TC07003230.hg.1	ATP6V0E2-AS1	ENST00000461019	0.368636	0.00214409	0.096518
TC02001814.hg.1	ATP6V1E2	NM_080653	0.486002	3.05577e-05	0.011125
TC19000576.hg.1	AXL	NM_001699	-0.398258	0.000844555	0.0582048
TC03001680.hg.1	B4GALT4	NM_003778	0.387015	0.00121512	0.0701686
TC04000524.hg.1	BANK1	NM_001083907	-0.510546	1.01499e-05	0.006938
TC11001507.hg.1	BBOX1-AS1	ENST00000525302	0.380258	0.00150293	0.0787781
TC16000176.hg.1	BFAR	NM_016561	-0.400449	0.000785567	0.0559825
TC05000386.hg.1	BHMT2	NM_001178005	0.409464	0.000580187	0.048101
TC12001507.hg.1	BIN2	NM_016293	-0.42299	0.000362298	0.0379212
TC14001148.hg.1	BMP4	NM_001202	0.453724	0.000115177	0.0231152
TC04000503.hg.1	BMPR1B	NM_001203	0.494678	2.0898e-05	0.00909035
TC06004076.hg.1	C2	NM_000063	-0.389753	0.00111338	0.0671919
TC6_cox_hap2000244.hg.1	C2	NM_000063	-0.388827	0.0011469	0.0681103
TC6_dbb_hap3000221.hg.1	C2	NM_000063	-0.387435	0.00119897	0.0698325
TC6_mann_hap4000195.hg.1	C2	NM_000063	-0.398985	0.000824544	0.0574164
TC6_mcf_hap5000212.hg.1	C2	NM_000063	-0.385592	0.00127122	0.0719225
TC6_qbl_hap6000224.hg.1	C2	NM_000063	-0.388827	0.0011469	0.0681103
TC6_ssto_hap7000198.hg.1	C2	NM_000063	-0.398995	0.000824273	0.0574164
TC19001103.hg.1	C3	NM_000064	-0.434351	0.000240198	0.0333826
TC12001171.hg.1	C3AR1	NM_004054	-0.383049	0.00137732	0.075256
TC03003384.hg.1	C3orf62	NM_198562	0.446884	0.000150055	0.0263769
TC05000499.hg.1	C5orf30	NM_033211	0.449034	0.000138168	0.0252886
TC06000786.hg.1	C6orf163	NM_001010868	0.467581	6.62246e-05	0.0169323
TC06000872.hg.1	C6orf183	OTTHUMT00000041736	0.377334	0.00164548	0.0832531
TC01000110.hg.1	CA6	NM_001215	0.409138	0.000586673	0.0482613
TC18000106.hg.1	CABYR	NM_012189	0.517491	7.31477e-06	0.00680558
TC12000021.hg.1	CACNA1C	AY604867	0.418198	0.000429037	0.0413822
TC03000351.hg.1	CACNA1D	NM_000720	0.482425	3.56325e-05	0.0122973
TC03000353.hg.1	CACNA2D3	NM_018398	0.508923	1.09463e-05	0.00705071
TC17000790.hg.1	CACNG4	NM_014405	0.57299	4.03727e-07	0.00182427
TC19000870.hg.1	CACNG6	NM_031897	0.450175	0.000132213	0.0247495
TC12001554.hg.1	CALCOCO1	NM_001143682	-0.483015	3.47455e-05	0.0122502
TC12002894.hg.1	CALCOCO1	NR_026554	-0.470779	5.80862e-05	0.0158497
TC17000631.hg.1	CALCOCO2	NM_005831	-0.375698	0.00173043	0.0854855
TC02001712.hg.1	CAPN13	NM_144575	-0.461073	8.61357e-05	0.020175
TC19001677.hg.1	CARD8	NM_001184900	-0.443553	0.000170346	0.0282454
TC06000136.hg.1	CASC15	NR_015410	0.370487	0.00202787	0.0938141
TC06002616.hg.1	CASC15	AF086455	0.401605	0.00075598	0.0552856
TC20001084.hg.1	CASC20	AY007089	0.395558	0.000922735	0.0606306
TC08002519.hg.1	CASC8	ENST00000501396	0.389354	0.00112772	0.0676915
TC21000148.hg.1	CBR1	NM_001757	0.43866	0.000204744	0.0312452
TC02000959.hg.1	CCDC148-AS1	NR_038850	0.402328	0.000738002	0.0546873
TC05002348.hg.1	CCDC152	BC015985	-0.388531	0.00115778	0.0683926
TC06000873.hg.1	CCDC162P	NR_028595	0.479147	4.09602e-05	0.0129427
TC06000875.hg.1	CCDC162P	BC128119	0.429344	0.00028841	0.0362501
TC06002981.hg.1	CCDC162P	NR_028595	0.394836	0.000944707	0.0616314
TC02001364.hg.1	CCL20	NM_001130046	-0.47073	5.82049e-05	0.0158497
TC05002007.hg.1	CCNJL	NM_024565	0.436502	0.000221853	0.0319395
TC03000255.hg.1	CCR2	NM_001123041	-0.393622	0.000982756	0.0626612
TC05001861.hg.1	CD14	NM_000591	-0.405581	0.000661784	0.050839
TC12002205.hg.1	CD4	NR_036545	-0.410811	0.000554095	0.0473391
TC20000365.hg.1	CD40	NM_001250	-0.412564	0.000521738	0.0460731
TC01000968.hg.1	CD53	NM_000560	-0.368962	0.00212315	0.0958393
TC12001207.hg.1	CD69	NM_001781	-0.396818	0.000885462	0.0594342
TC11000063.hg.1	CD81	NM_004356	-0.397452	0.000867238	0.0590392
TC11000374.hg.1	CD82	NM_001024844	-0.397987	0.000852121	0.0583659
TC09001376.hg.1	CDC14B	NM_001077181	0.451404	0.000126069	0.0239918
TC07003336.hg.1	CDK14	NM_012395	-0.390446	0.00108888	0.0665482
TC12000496.hg.1	CDK2	NM_001798	-0.40986	0.000572411	0.0478287
TC09001536.hg.1	CDK5RAP2	NM_001011649	0.437174	0.000216388	0.0319395
TC10000081.hg.1	CELF2	NM_001025076	-0.430573	0.000275822	0.0362279
TC22000889.hg.1	CELSR1	NM_014246	0.40128	0.000764194	0.0554024
TC15000752.hg.1	CEMIP	NM_018689	0.423149	0.000360255	0.0379212
TC09000357.hg.1	CEP78	NM_001098802	-0.410421	0.00056153	0.0477358
TC10000358.hg.1	CISD1	NM_018464	0.370521	0.00202576	0.0938141
TC01000823.hg.1	CLCA4	NM_012128	-0.421105	0.000387336	0.0391836
TC01004511.hg.1	CLCA4	NR_024602	-0.412317	0.000526198	0.0460731
TC03002108.hg.1	CLDN1	NM_021101	-0.38454	0.0013142	0.0733632
TC13000335.hg.1	CLDN10	NM_001160100	0.416359	0.0004575	0.0428102
TC13001240.hg.1	CLDN10	AF339794	0.411645	0.000538476	0.0465278
TC0X001551.hg.1	CLIC2	NM_001289	-0.399414	0.000812956	0.0570842
TC02000192.hg.1	CLIP4	NM_024692	0.425297	0.000333678	0.037464
TC16001144.hg.1	CNGB1	NM_001135639	0.409005	0.000589325	0.0482613
TC01002891.hg.1	CNN3	NM_001839	-0.433105	0.000251448	0.0345164
TC01001934.hg.1	COA6	NM_001012985	0.375349	0.00174901	0.086149
TC02004836.hg.1	COL4A4	BC065843	-0.368636	0.00214404	0.096518
TC11002277.hg.1	COLCA1	CR936778	0.409517	0.000579151	0.048101
TC11003338.hg.1	COLCA1	NR_034154	0.426453	0.000320133	0.0372316
TC09001404.hg.1	CORO2A	NM_003389	-0.397137	0.000876236	0.0592902
TC07001236.hg.1	CPVL	NM_019029	-0.369324	0.00210022	0.0951893
TC01001265.hg.1	CREB3L4	NM_001255978	0.453539	0.00011601	0.0231288
TC01000955.hg.1	CSF1	NM_000757	-0.423274	0.000358663	0.0379212
TC07001798.hg.1	CTTNBP2	NM_033427	0.451701	0.000124622	0.023852
TC16000488.hg.1	CX3CL1	NM_002996	-0.56712	5.62516e-07	0.00204794
TC03001304.hg.1	CX3CR1	NM_001171171	-0.380694	0.00148266	0.0785763
TC04000411.hg.1	CXCL1	NM_001511	-0.376213	0.00170325	0.0846746
TC04001305.hg.1	CXCL10	NM_001565	-0.378573	0.00158364	0.0819198
TC17001029.hg.1	CXCL16	NM_001100812	-0.403688	0.000705225	0.0530552
TC04001286.hg.1	CXCL2	NM_002089	-0.438807	0.000203628	0.0312452
TC04001284.hg.1	CXCL3	NM_002090	-0.41074	0.000555451	0.0473391
TC04001304.hg.1	CXCL9	NM_002416	-0.378755	0.00157474	0.0817739
TC02001749.hg.1	CYP1B1	OTTHUMT00000325647	0.456214	0.000104458	0.0218669
TC02001750.hg.1	CYP1B1	NM_000104	0.428831	0.000293824	0.0363565
TC02000241.hg.1	CYP1B1-AS1	NR_027252	0.383305	0.00136629	0.0751018
TC19000572.hg.1	CYP2A13	NM_000766	-0.401338	0.00076273	0.0554024
TC19001549.hg.1	CYP2A6	NM_000762	-0.421016	0.000388551	0.0391836
TC19002702.hg.1	CYP2A7	NM_000764	-0.4174	0.000441193	0.0418898
TC19001262.hg.1	CYP4F11	NM_001128932	0.455619	0.000106932	0.0222459
TC19001261.hg.1	CYP4F2	NM_001082	0.513539	8.82154e-06	0.00683024
TC19002362.hg.1	CYP4F24P	NR_033864	0.41822	0.000428711	0.0413822
TC19000274.hg.1	CYP4F3	NM_000896	0.536814	2.82778e-06	0.00462115
TC19000273.hg.1	CYP4F8	NM_007253	0.379249	0.00155082	0.0807823
TC01000593.hg.1	CYP4X1	NM_178033	-0.370937	0.00200049	0.0931913
TC0X001177.hg.1	CYSLTR1	NM_006639	-0.416946	0.000448243	0.0423246
TC09001881.hg.1	DCAF12	AF085907	0.43695	0.000218193	0.0319395
TC14001256.hg.1	DCAF5	NM_003861	-0.454604	0.000111276	0.0228654
TC01001002.hg.1	DCLRE1B	NM_022836	-0.370686	0.00201568	0.0936763
TC14001145.hg.1	DDHD1	NM_001160147	-0.383442	0.00136043	0.0750484
TC20001387.hg.1	DDRGK1	AF086090	0.369419	0.00209422	0.0951893
TC08000906.hg.1	DEFB1	NM_005218	0.400708	0.000778868	0.0559825
TC08000928.hg.1	DEFB105B	NM_001040703	0.420701	0.000392894	0.0391857
TC22001213.hg.1	DGCR14	L42353	-0.389	0.00114058	0.0681103
TC07001897.hg.1	DGKI	NM_004717	0.429407	0.00028775	0.0362501
TC06003306.hg.1	DHX16	BC002789	0.371893	0.0019434	0.0920681
TC20000294.hg.1	DHX35	NM_001190809	0.374274	0.00180756	0.0881257
TC20001212.hg.1	DHX35	NR_033905	0.370197	0.00204567	0.0942506
TC0X001204.hg.1	DIAPH2-AS1	ENST00000439759	0.380943	0.00147117	0.0782318
TC0X002148.hg.1	DIAPH2-AS1	L22650	0.3889	0.00114423	0.0681103
TC11001425.hg.1	DKK3	NM_001018057	0.438884	0.000203041	0.0312452
TC10000890.hg.1	DMBT1	NM_004406	-0.40998	0.000570064	0.0478287
TC05001520.hg.1	DMGDH	NM_013391	0.390125	0.00110018	0.0666354
TC02002884.hg.1	DNAJB3	NM_001001394	0.38049	0.00149209	0.0786518
TC12003279.hg.1	DNAJC14	NM_032364	0.45813	9.6841e-05	0.0210332
TC13000805.hg.1	DNAJC3-AS1	ENST00000499499	0.403589	0.000707552	0.0530552
TC02002847.hg.1	DNER	NM_139072	0.427456	0.00030878	0.0369367
TC11000624.hg.1	DPF2	NM_006268	-0.422995	0.000362234	0.0379212
TC01002903.hg.1	DPYD	NM_000110	-0.493478	2.20394e-05	0.00929321
TC08000203.hg.1	DPYSL2	NM_001197293	-0.491624	2.39164e-05	0.00949387
TC08001847.hg.1	DPYSL2	AB370194	-0.52746	4.51258e-06	0.00488695
TC12000793.hg.1	DRAM1	NM_018370	-0.428863	0.00029348	0.0363565
TC18000141.hg.1	DTNA	NM_001128175	0.573255	3.97665e-07	0.00182427
TC05002066.hg.1	DUSP1	NM_004417	-0.504759	1.32636e-05	0.00719548
TC02001466.hg.1	DUSP28	NM_001033575	0.40046	0.000785282	0.0559825
TC01001953.hg.1	EDARADD	NM_080738	-0.403501	0.000709642	0.0530552
TC04000568.hg.1	EGF	NM_001178130	0.442566	0.000176822	0.0289335
TC11001950.hg.1	EIF1AD	NM_001242481	-0.396	0.000909489	0.0605404
TC01002320.hg.1	EIF4G3	NM_001198801	0.413601	0.000503425	0.0456551
TC07001288.hg.1	ELMO1	NM_001039459	-0.502198	1.4908e-05	0.00772415
TC07002893.hg.1	ELMO1	NR_038120	-0.506323	1.23446e-05	0.00711779
TC11000972.hg.1	ELMOD1	NM_001130037	0.6302	1.10084e-08	0.000368715
TC02000318.hg.1	EML6	NM_001039753	0.388588	0.00115567	0.068389
TC19000699.hg.1	EMP3	NM_001425	-0.454433	0.000112025	0.0228724
TC08001556.hg.1	ENPP2	NM_001040092	-0.392461	0.00102039	0.0641221
TC06002106.hg.1	EPB41L2	NM_001135554	-0.403572	0.000707949	0.0530552
TC18000300.hg.1	EPB41L3	NM_012307	-0.429885	0.000282805	0.0362501
TC19001251.hg.1	EPHX3	NM_001142886	-0.376957	0.00166468	0.0835809
TC05001617.hg.1	ERAP1	NM_001040458	-0.394345	0.000959928	0.0623097
TC12001277.hg.1	ERP27	NM_152321	-0.493888	2.16428e-05	0.00929321
TC01003359.hg.1	ETV3	NM_001145312	-0.432915	0.000253214	0.0345926
TC17001341.hg.1	EVI2B	NM_006495	-0.373631	0.00184333	0.08905
TC03002317.hg.1	EXOSC7	NR_023353	0.432396	0.000258072	0.0348276
TC0X001547.hg.1	F8	NM_000132	-0.393986	0.000971195	0.0625562
TC16000049.hg.1	FAHD1	NM_001018104	0.436462	0.000222186	0.0319395
TC02000573.hg.1	FAHD2A	NM_016044	0.374831	0.00177703	0.0871446
TC02001494.hg.1	FAM110C	NM_001077710	0.41596	0.000463896	0.0430408
TC03000517.hg.1	FAM172BP	NR_036433	0.389381	0.00112674	0.0676915
TC01001831.hg.1	FAM177B	NM_207468	0.40443	0.000687889	0.0524833
TC20000176.hg.1	FAM182A	NR_026713	0.393395	0.000990017	0.0628023
TC01001545.hg.1	FAM20B	NM_014864	0.407819	0.000613568	0.0489306
TC02001600.hg.1	FAM49A	NM_030797	-0.496129	1.95913e-05	0.00886745
TC05000088.hg.1	FBXL7	NM_012304	0.532815	3.45918e-06	0.00463447
TC01006307.hg.1	FCGR3A	NM_000569	-0.405817	0.000656545	0.0506689
TC01006308.hg.1	FCGR3B	NM_000570	-0.371426	0.00197107	0.0925934
TC11000988.hg.1	FDX1	NM_004109	-0.372575	0.0019036	0.0909154
TC03002115.hg.1	FGF12	NM_004113	0.393818	0.000976521	0.0626612
TC07001546.hg.1	FGL2	NM_006682	-0.424725	0.00034058	0.0376562
TC0X002326.hg.1	FIGF	NM_004469	0.464812	7.41099e-05	0.0184598
TC20001373.hg.1	FKBP1A-SDCBP2	NR_037661	0.446301	0.00015344	0.0264913
TC01001223.hg.1	FLG-AS1	ENST00000392688	0.469703	6.07146e-05	0.0161395
TC03002049.hg.1	FLJ46066	NR_040105	0.510599	1.0125e-05	0.006938
TC03003238.hg.1	FLJ46066	NR_040105	0.41229	0.000526672	0.0460731
TC06001031.hg.1	FLJ46906	NR_033896	0.370256	0.00204204	0.0942506
TC02000941.hg.1	FMNL2	NM_052905	-0.42169	0.000379406	0.0388618
TC01001486.hg.1	FMO3	NM_001002294	-0.390737	0.00107876	0.0661756
TC01003125.hg.1	FMO5	NM_001144829	-0.367644	0.00220877	0.0985096
TC01003722.hg.1	FMOD	NM_002023	0.393709	0.000979971	0.0626612
TC04000808.hg.1	FNIP2	NM_020840	-0.385716	0.00126624	0.0717622
TC04002294.hg.1	FNIP2	BC016638	-0.383694	0.00134966	0.0747201
TC11002773.hg.1	FOLR1	S73490	-0.423417	0.000356839	0.0379212
TC14000471.hg.1	FOS	NM_005252	-0.425233	0.00033444	0.037464
TC10001053.hg.1	FRMD4A	NM_018027	-0.422333	0.000370851	0.0384642
TC19002097.hg.1	FXYD5	NR_028406	-0.423811	0.000351873	0.0378878
TC05001295.hg.1	FYB	NM_001243093	-0.428241	0.000300156	0.0369367
TC05002968.hg.1	FYB	BC017775	-0.423102	0.00036086	0.0379212
TC10001179.hg.1	FZD8	NM_031866	-0.405895	0.00065481	0.0506517
TC0X001538.hg.1	G6PD	NM_000402	0.380935	0.00147156	0.0782318
TC0X002294.hg.1	G6PD	S58359	0.384043	0.00133494	0.0741501
TC05002014.hg.1	GABRB2	NM_000813	0.454285	0.000112675	0.0228724
TC02001016.hg.1	GAD1	NM_000817	0.505666	1.27233e-05	0.00711779
TC19000055.hg.1	GADD45B	NM_015675	-0.565627	6.11436e-07	0.00204794
TC19001938.hg.1	GADD45B	AY615271	-0.477254	4.43645e-05	0.0135326
TC09000498.hg.1	GALNT12	NM_024642	0.369785	0.00207125	0.0946447
TC02000954.hg.1	GALNT5	NM_014568	0.367792	0.002199	0.0982045
TC07001663.hg.1	GATS	NM_178831	0.46266	8.08281e-05	0.019761
TC07003081.hg.1	GATS	NR_028038	0.408567	0.000598174	0.0486272
TC07000463.hg.1	GATSL2	NM_001145063	0.370941	0.00200021	0.0931913
TC07003360.hg.1	GATSL2	NM_001145064	0.371698	0.00195494	0.0921725
TC14001152.hg.1	GCH1	NM_000161	-0.379295	0.00154861	0.0807823
TC14002019.hg.1	GCH1	Z16418	-0.440915	0.000188172	0.0300668
TC06004051.hg.1	GCLC	NM_001197115	0.381545	0.00144379	0.0772866
TC01002882.hg.1	GCLM	NM_002061	0.429291	0.000288971	0.0362501
TC07001004.hg.1	GIMAP4	NM_018326	-0.393123	0.000998789	0.0631197
TC07002675.hg.1	GIMAP4	AJ227872	-0.389903	0.00110803	0.0669899
TC07001003.hg.1	GIMAP7	NM_153236	-0.472843	5.33363e-05	0.0150122
TC12001959.hg.1	GIT2	NM_001135213	-0.400885	0.000774296	0.0559061
TC02000764.hg.1	GLI2	NM_005270	0.382203	0.00141438	0.0764086
TC12000642.hg.1	GLIPR1	NM_006851	-0.420949	0.000389472	0.0391836
TC09000202.hg.1	GLIPR2	NM_022343	-0.473117	5.27337e-05	0.0149683
TC04000798.hg.1	GLRB	NM_000824	-0.424352	0.00034515	0.0376562
TC05001608.hg.1	GLRX	NM_001118890	-0.446408	0.000152813	0.0264913
TC06000014.hg.1	GMDS-AS1	AK023629	0.377612	0.00163142	0.0830438
TC06002410.hg.1	GMDS-AS1	AJ420566	0.490642	2.49698e-05	0.00961309
TC04000460.hg.1	GPAT3	NM_001256421	0.457569	9.90169e-05	0.021124
TC03000494.hg.1	GPR15	NM_005290	0.424168	0.000347419	0.0376788
TC14000523.hg.1	GPR65	NM_003608	-0.374852	0.00177586	0.0871446
TC14001223.hg.1	GPX2	NM_002083	0.533086	3.41254e-06	0.00463447
TC06001063.hg.1	GRM1	NM_000838	0.41614	0.000461011	0.0429605
TC08001110.hg.1	GSR	NM_000637	0.533374	3.36363e-06	0.00463447
TC06001807.hg.1	GSTA4	NM_001512	0.433746	0.000245608	0.0338535
TC06001801.hg.1	GSTA7P	NR_033760	0.437509	0.000213714	0.0319395
TC06003681.hg.1	GSTA7P	NR_033760	0.459096	9.31988e-05	0.0209169
TC16000979.hg.1	GTF3C1	NM_001520	0.424048	0.000348905	0.0376975
TC11001273.hg.1	H19	NR_002196	0.464714	7.44036e-05	0.0184598
TC11003000.hg.1	H19	BC010185	0.451149	0.00012732	0.0240929
TC12002079.hg.1	HCAR3	NM_006018	-0.41347	0.000505704	0.0456551
TC03001692.hg.1	HGD	NM_000187	0.481259	3.74493e-05	0.0122973
TC06000408.hg.1	HLA-DPB1	NM_002121	-0.39482	0.000945194	0.0616314
TC6_apd_hap1000123.hg.1	HLA-DPB1	NM_002121	-0.394175	0.000965263	0.0624141
TC6_dbb_hap3000091.hg.1	HLA-DPB1	NM_002121	-0.399703	0.000805214	0.0568984
TC6_mann_hap4000213.hg.1	HLA-DPB1	NM_002121	-0.396682	0.00088943	0.0595811
TC6_mcf_hap5000227.hg.1	HLA-DPB1	NM_002121	-0.394175	0.000965263	0.0624141
TC6_qbl_hap6000210.hg.1	HLA-DPB1	NM_002121	-0.395788	0.000915811	0.0606073
TC6_ssto_hap7000085.hg.1	HLA-DPB1	NM_002121	-0.399703	0.000805214	0.0568984
TC06000409.hg.1	HLA-DPB2	NR_001435	-0.415781	0.000466795	0.0430712
TC06002733.hg.1	HLA-DPB2	NR_001435	-0.42175	0.000378591	0.0388618
TC6_apd_hap1000124.hg.1	HLA-DPB2	NR_001435	-0.412277	0.000526925	0.0460731
TC6_cox_hap2000229.hg.1	HLA-DPB2	NR_001435	-0.390904	0.00107297	0.0660629
TC6_mann_hap4000214.hg.1	HLA-DPB2	NR_001435	-0.383398	0.00136232	0.0750484
TC6_mcf_hap5000226.hg.1	HLA-DPB2	NR_001435	-0.38772	0.00118815	0.0693308
TC6_qbl_hap6000211.hg.1	HLA-DPB2	NR_001435	-0.383398	0.00136232	0.0750484
TC6_ssto_hap7000086.hg.1	HLA-DPB2	NR_001435	-0.400579	0.000782194	0.0559825
TC6_dbb_hap3000084.hg.1	HLA-DQA1	AF533909	-0.377472	0.00163848	0.0831309
TC6_mann_hap4000075.hg.1	HLA-DQA1	AF533909	-0.377472	0.00163848	0.0831309
TC06000403.hg.1	HLA-DQA2	NM_020056	-0.415179	0.000476664	0.0437408
TC6_apd_hap1000047.hg.1	HLA-DQA2	NM_020056	-0.398619	0.000834564	0.0578735
TC6_cox_hap2000094.hg.1	HLA-DQA2	NM_020056	-0.407726	0.000615497	0.0489678
TC6_dbb_hap3000087.hg.1	HLA-DQA2	NM_020056	-0.405677	0.000659639	0.0507907
TC6_mann_hap4000078.hg.1	HLA-DQA2	NM_020056	-0.425259	0.00033413	0.037464
TC6_mcf_hap5000079.hg.1	HLA-DQA2	NM_020056	-0.404572	0.000684617	0.0523529
TC6_qbl_hap6000085.hg.1	HLA-DQA2	NM_020056	-0.425052	0.000336618	0.0375822
TC6_ssto_hap7000080.hg.1	HLA-DQA2	NM_020056	-0.418304	0.000427451	0.0413822
TC06003411.hg.1	HLA-DQB1	M21135	0.402148	0.000742451	0.0547887
TC06001571.hg.1	HLA-DQB2	NM_001198858	-0.420857	0.000390737	0.0391836
TC6_apd_hap1000102.hg.1	HLA-DQB2	NM_001198858	-0.42451	0.000343197	0.0376562
TC6_cox_hap2000196.hg.1	HLA-DQB2	NM_001198858	-0.42451	0.000343197	0.0376562
TC6_dbb_hap3000182.hg.1	HLA-DQB2	NM_001198858	-0.426452	0.000320138	0.0372316
TC6_mann_hap4000164.hg.1	HLA-DQB2	NM_001198858	-0.424558	0.00034262	0.0376562
TC6_mcf_hap5000171.hg.1	HLA-DQB2	NM_001198858	-0.426452	0.000320138	0.0372316
TC6_qbl_hap6000184.hg.1	HLA-DQB2	NM_001198858	-0.424558	0.00034262	0.0376562
TC6_ssto_hap7000166.hg.1	HLA-DQB2	NM_001198858	-0.420857	0.000390737	0.0391836
TC02000891.hg.1	HNMT	NM_001024074	-0.376592	0.00168353	0.0840362
TC04001037.hg.1	HS3ST1	NM_005114	-0.397746	0.000858903	0.0585908
TC0X001372.hg.1	HS6ST2	NM_001077188	0.458968	9.36747e-05	0.0209169
TC04002945.hg.1	HSD17B11	NM_016245	-0.444302	0.000165575	0.0275909
TC04002944.hg.1	HSD17B13	NM_001136230	-0.386872	0.00122064	0.0701686
TC11000256.hg.1	HTATIP2	NM_001098520	0.390647	0.00108189	0.0662468
TC07000749.hg.1	HYAL4	NM_012269	0.425471	0.000331611	0.037464
TC0X002267.hg.1	IDS	AL049247	0.451904	0.000123641	0.023852
TC0X002343.hg.1	IDS	NM_000202	0.534937	3.10934e-06	0.00463447
TC0X002344.hg.1	IDS2	AF050146	0.421534	0.000381506	0.0389578
TC10000640.hg.1	IFIT5	NM_012420	-0.420333	0.000398033	0.0393735
TC11000011.hg.1	IFITM1	NM_003641	-0.393581	0.00098405	0.0626612
TC11000010.hg.1	IFITM2	NM_006435	-0.383106	0.00137488	0.0752455
TC11002483.hg.1	IFITM2	CR541874	-0.367373	0.00222677	0.098979
TC11001230.hg.1	IFITM3	NM_021034	-0.390392	0.00109079	0.0665482
TC22000714.hg.1	IFT27	NM_001177701	0.412205	0.000528216	0.0460731
TC03001679.hg.1	IGSF11	NM_001015887	0.479418	4.04932e-05	0.0129169
TC11002896.hg.1	IL10RA	NR_026691	-0.370606	0.00202059	0.0937362
TC02002219.hg.1	IL1B	NM_000576	-0.373389	0.00185698	0.0892361
TC0X001121.hg.1	IL2RG	NM_000206	-0.40142	0.000760657	0.0554024
TC16000293.hg.1	IL4R	NM_000418	-0.447106	0.000148786	0.0263769
TC05000159.hg.1	IL7R	NM_002185	-0.37167	0.00195661	0.0921725
TC18000060.hg.1	IMPA2	NM_014214	0.477024	4.47953e-05	0.0135326
TC01002752.hg.1	INSL5	NM_005478	0.373417	0.00185541	0.0892361
TC19001111.hg.1	INSR	NM_000208	-0.429906	0.000282592	0.0362501
TC07000391.hg.1	INTS4P1	NR_027393	-0.39153	0.00105155	0.0653088
TC02001083.hg.1	ITGA4	NM_000885	-0.412306	0.0005264	0.0460731
TC03000013.hg.1	ITPR1	NM_001099952	0.459111	9.31453e-05	0.0209169
TC19000228.hg.1	JUNB	NM_002229	-0.442398	0.000177951	0.0289335
TC17000813.hg.1	KCNJ2	NM_000891	-0.493236	2.22759e-05	0.00929321
TC17001833.hg.1	KCNJ2-AS1	NR_036534	-0.400502	0.000784206	0.0559825
TC17002770.hg.1	KCNJ2-AS1	AK093963	-0.408269	0.00060427	0.0486525
TC06001326.hg.1	KIAA0319	NM_001168374	0.572065	4.25572e-07	0.00182427
TC07001930.hg.1	KIAA1147	NM_001080392	0.571651	4.35725e-07	0.00182427
TC04000329.hg.1	KIAA1211	NM_020722	0.412048	0.000531078	0.0462024
TC03001761.hg.1	KIAA1257	NM_020741	0.401946	0.000747467	0.0549028
TC07001907.hg.1	KIAA1549	NM_001164665	0.409056	0.000588318	0.0482613
TC05002400.hg.1	KIF2A	AY429552	-0.367299	0.00223166	0.0990028
TC10000979.hg.1	KLF6	NM_001160124	-0.397304	0.000871469	0.0591737
TC10002411.hg.1	KLF6	NR_027653	-0.40811	0.000607539	0.0486816
TC04001362.hg.1	KLHL8	NM_020803	-0.398116	0.000848491	0.0582364
TC01001974.hg.1	KMO	NM_003679	-0.407514	0.000619948	0.0490453
TC0X000216.hg.1	KRBOX4	NM_001129898	-0.409184	0.000585742	0.0482613
TC13000642.hg.1	LCP1	NM_002298	-0.406871	0.000633575	0.0496978
TC05002050.hg.1	LCP2	NM_005565	-0.420547	0.000395043	0.0392628
TC07000034.hg.1	LFNG	NM_001040167	0.387252	0.00120599	0.0698325
TC02004997.hg.1	LIMS3L	NM_001205288	-0.415601	0.000469725	0.0432225
TC17002768.hg.1	LINC00511	OTTHUMT00000255287	0.37851	0.00158672	0.0819198
TC14001062.hg.1	LINC00639	NR_039982	0.386945	0.00121779	0.0701686
TC17001840.hg.1	LINC00673	NR_036488	0.449452	0.000135955	0.0250203
TC15001865.hg.1	LINC00930	NR_021493	0.403824	0.000702004	0.0530552
TC13000750.hg.1	LINC01069	AK090854	0.403543	0.000708645	0.0530552
TC01000410.hg.1	LINC01226	NR_027085	0.383271	0.00136777	0.0751018
TC06004094.hg.1	LINC01590	NR_026784	0.374376	0.00180188	0.0879772
TC03002185.hg.1	LMLN-AS1	ENST00000423460	0.388767	0.0011491	0.0681203
TC05000604.hg.1	LMNB1	NM_001198557	-0.425587	0.00033023	0.037464
TC01002116.hg.1	LOC100129534	NR_024489	0.391928	0.00103814	0.0651148
TC01005220.hg.1	LOC100129534	uc001ajc.3	0.408404	0.000601498	0.0486272
TC02002641.hg.1	LOC100130452	NR_034036	0.457954	9.75173e-05	0.0210332
TC02004759.hg.1	LOC100130452	NR_034036	0.411618	0.000538986	0.0465278
TC14001358.hg.1	LOC100131497	BX248745	0.501266	1.55516e-05	0.00777442
TC02001902.hg.1	LOC100132215	NR_027069	0.413607	0.000503312	0.0456551
TC19000219.hg.1	LOC100289333	AK023304	-0.444311	0.000165522	0.0275909
TC6_cox_hap2000096.hg.1	LOC100294145	NR_037177	-0.385327	0.00128192	0.0722839
TC6_mann_hap4000080.hg.1	LOC100294145	NR_037177	-0.391432	0.00105488	0.0653088
TC6_qbl_hap6000087.hg.1	LOC100294145	NR_037177	-0.391432	0.00105488	0.0653088
TC05003442.hg.1	LOC100505841	NM_001195535	0.385265	0.00128443	0.0723034
TC13001163.hg.1	LOC101927121	AK095282	-0.406306	0.000645798	0.0503031
TC06003687.hg.1	LOC101927136	AK125128	0.55495	1.09674e-06	0.00262386
TC06004052.hg.1	LOC101927136	ENST00000502390	0.558334	9.13304e-07	0.00254918
TC07003397.hg.1	LOC101927550	ENST00000360902	0.446702	0.000151107	0.0263769
TC14002330.hg.1	LOC101928075	ENST00000500016	0.505907	1.25829e-05	0.00711779
TC04001736.hg.1	LOC101928314	BC038759	0.411711	0.000537261	0.0465278
TC04002824.hg.1	LOC101928314	BC043512	0.426229	0.000322712	0.0374011
TC02001285.hg.1	LOC101928327	ENST00000456163	0.370056	0.0020544	0.0942605
TC01005930.hg.1	LOC101928650	AK096329	0.437994	0.000209893	0.0316674
TC05001431.hg.1	LOC101928885	AK128486	0.542299	2.13579e-06	0.00397424
TC05003044.hg.1	LOC101928885	AK128486	0.574504	3.70248e-07	0.00182427
TC03002355.hg.1	LOC101929159	BC044922	0.416923	0.000448595	0.0423246
TC20000671.hg.1	LOC101929526	ENST00000428285	0.369969	0.00205979	0.0943437
TC07001682.hg.1	LOC102724094	ENST00000441882	0.529056	4.17083e-06	0.00481716
TC13001162.hg.1	LOC105370259	AK056689	-0.402074	0.000744278	0.0547887
TC15002711.hg.1	LOC105370978	AK096780	0.519428	6.6672e-06	0.00656798
TC19001913.hg.1	LOC105372482	BC063675	0.399212	0.00081839	0.0572258
TC03001915.hg.1	LOC105374165	AK092619	0.426636	0.00031803	0.0372316
TC07000500.hg.1	LOC105375368	AK124308	0.501741	1.52205e-05	0.00772415
TC02001463.hg.1	LOC150935	NR_037808	0.413149	0.000511323	0.0460383
TC21000091.hg.1	LOC284825	ENST00000423808	0.59892	8.60781e-08	0.00123674
TC06004149.hg.1	LOC285847	NR_027117	0.3736	0.00184513	0.08905
TC03001014.hg.1	LOC344887	NR_033752	0.509324	1.07445e-05	0.00705071
TC03002706.hg.1	LOC344887	NR_033752	0.488847	2.70082e-05	0.0101642
TC02004216.hg.1	LOC440862	AF086285	0.453707	0.000115252	0.0231152
TC07000383.hg.1	LOC641746	NR_033245	0.395542	0.000923199	0.0606306
TC0X000690.hg.1	LOC645188	ENST00000412163	0.392895	0.00100616	0.063466
TC02000250.hg.1	LOC728730	NR_037875	0.382335	0.00140851	0.0762603
TC01000874.hg.1	LOC729970	NR_033998	-0.369369	0.00209735	0.0951893
TC06000657.hg.1	LOC730101	NR_024403	0.425235	0.000334425	0.037464
TC06002832.hg.1	LOC730101	uc003paw.3	0.393775	0.000977877	0.0626612
TC12000254.hg.1	LOC732360	ENST00000539003	0.374385	0.00180142	0.0879772
TC18000484.hg.1	LOXHD1	NM_001145472	0.530987	3.78961e-06	0.00481716
TC10001576.hg.1	LOXL4	NM_032211	0.427542	0.000307822	0.0369367
TC02000078.hg.1	LPIN1	NM_145693	-0.387884	0.00118194	0.0693308
TC11001728.hg.1	LRP4	NM_002334	0.456843	0.000101898	0.0216011
TC01002669.hg.1	LRP8	NM_001018054	0.460538	8.79965e-05	0.0204677
TC01000841.hg.1	LRRC8D	NM_001134479	0.452175	0.000122345	0.0238246
TC12000309.hg.1	LRRK2	NM_198578	-0.373606	0.00184478	0.08905
TC03000597.hg.1	LSAMP-AS1	OTTHUMT00000354494	0.390193	0.00109778	0.0666354
TC03001357.hg.1	LTF	NM_001199149	-0.505992	1.25336e-05	0.00711779
TC05001589.hg.1	LUCAT1	ENST00000513626	0.522427	5.76976e-06	0.00585613
TC08001706.hg.1	LY6D	NM_003695	0.445212	0.000159946	0.0271165
TC06000051.hg.1	LY86	NM_004271	-0.379972	0.00151637	0.0792344
TC04000989.hg.1	LYAR	NM_001145725	-0.39595	0.000910979	0.0605404
TC12000611.hg.1	LYZ	NM_000239	-0.479957	3.95802e-05	0.0127949
TC05000336.hg.1	MAP1B	NM_005909	0.498516	1.76063e-05	0.00819037
TC05002434.hg.1	MAP1B	BC032516	0.491793	2.3739e-05	0.00949387
TC15000613.hg.1	MAP2K1	NM_002755	-0.377658	0.00162908	0.0830438
TC17000807.hg.1	MAP2K6	NM_002758	-0.427709	0.000305973	0.0369367
TC14001272.hg.1	MAP3K9	NM_033141	0.405971	0.000653147	0.05064
TC08000598.hg.1	MATN2	NM_002380	0.478445	4.2194e-05	0.0132079
TC0X001618.hg.1	MBTPS2	FJ423751	-0.416354	0.000457576	0.0428102
TC01003205.hg.1	MCL1	NM_001197320	-0.452322	0.000121648	0.0238246
TC05001604.hg.1	MCTP1	NM_001002796	-0.445238	0.000159787	0.0271165
TC06001912.hg.1	ME1	NM_002395	0.45942	9.20077e-05	0.0209169
TC0X000382.hg.1	MED12	NM_005120	-0.373414	0.00185561	0.0892361
TC14002329.hg.1	MED6	NM_005466	0.43658	0.000221209	0.0319395
TC05001579.hg.1	MEF2C	NM_001131005	-0.448061	0.000143435	0.0258292
TC14001860.hg.1	MEG3	BC036602	0.400878	0.000774479	0.0559061
TC06000631.hg.1	MEP1A	NM_005588	0.377998	0.00161205	0.0826863
TC07000722.hg.1	MET	NM_000245	-0.371322	0.0019773	0.092626
TC03001750.hg.1	MGLL	NM_001003794	-0.384397	0.00132011	0.0735704
TC16000133.hg.1	MGRN1	NM_001142289	-0.40208	0.000744121	0.0547887
TC08000754.hg.1	MIR1206	NR_031611	0.493036	2.24742e-05	0.00929321
TC09000689.hg.1	MIR219B	NR_039815	0.536334	2.89736e-06	0.00462115
TC02001568.hg.1	MIR4261	NR_036222	0.407099	0.000628717	0.0495243
TC08000555.hg.1	MIR4661	NR_039805	0.427878	0.000304114	0.0369367
TC02001441.hg.1	MLPH	NM_001042467	0.439312	0.00019982	0.0312452
TC17000530.hg.1	MLX	NM_170607	-0.373294	0.00186239	0.0893681
TC19001020.hg.1	MOB3A	NM_130807	-0.367136	0.00224261	0.0992258
TC16000189.hg.1	MPV17L	NM_001128423	-0.398409	0.000840349	0.0580343
TC01001568.hg.1	MR1	NM_001194999	-0.408457	0.00060042	0.0486272
TC01004870.hg.1	MR1	AK056155	-0.418137	0.000429957	0.0413822
TC11001839.hg.1	MS4A6A	NM_001247999	-0.370939	0.00200034	0.0931913
TC10000337.hg.1	MSMB	NM_002443	0.429596	0.000285787	0.0362501
TC0X000353.hg.1	MSN	NM_002444	-0.391618	0.00104858	0.0653088
TC11002008.hg.1	MTL5	NM_001039656	-0.398703	0.000832244	0.0578324
TC07002494.hg.1	MUC12	AK025404	0.396248	0.000902132	0.0601913
TC11000039.hg.1	MUC2	NM_002457	0.367004	0.00225146	0.0994859
TC11000041.hg.1	MUC5AC	BC113825	0.505619	1.27506e-05	0.00711779
TC11002496.hg.1	MUC5AC	Z34278	0.498794	1.73881e-05	0.00819037
TC11003511.hg.1	MUC5AC	AF043909	0.501946	1.50797e-05	0.00772415
TC12000471.hg.1	MUCL1	NM_058173	0.556615	1.00256e-06	0.00258306
TC03000187.hg.1	MYD88	NM_001172566	-0.391774	0.00104329	0.0651941
TC02002990.hg.1	MYT1L-AS1	AK057398	0.377038	0.00166055	0.0835809
TC20000135.hg.1	NAA20	NM_016100	0.477426	4.40446e-05	0.0135326
TC12000467.hg.1	NCKAP1L	NM_001184976	-0.384066	0.00133398	0.0741501
TC06000961.hg.1	NCOA7	NM_001122842	-0.432015	0.000261693	0.0350606
TC17000619.hg.1	NFE2L1	NM_003204	0.377205	0.00165203	0.0834587
TC04000526.hg.1	NFKB1	NM_001165412	-0.434624	0.000237798	0.0331867
TC14001036.hg.1	NFKBIA	NM_020529	-0.427351	0.00030995	0.0369447
TC03003320.hg.1	NFKBIZ	NM_001005474	-0.407044	0.000629885	0.0495243
TC17002881.hg.1	NME2	NM_001018137	0.406411	0.000643519	0.0502425
TC14000988.hg.1	NOVA1	NM_002515	0.395735	0.000917415	0.0606073
TC0X001211.hg.1	NOX1	NM_007052	-0.403972	0.000698533	0.0529676
TC16001225.hg.1	NQO1	NM_000903	0.466048	7.04891e-05	0.0178861
TC09001769.hg.1	NRARP	NM_001004354	-0.399304	0.000815913	0.0571719
TC07001751.hg.1	NRCAM	NM_001037132	0.476801	4.5216e-05	0.0135326
TC06000779.hg.1	NT5E	NM_001204813	-0.49119	2.43767e-05	0.00949387
TC01003745.hg.1	NUAK2	NM_030952	-0.473621	5.16416e-05	0.0147836
TC15001091.hg.1	OCA2	NM_000275	0.396956	0.000881454	0.0594342
TC11001368.hg.1	OR2D2	NM_003700	0.394095	0.000967765	0.0624554
TC06000317.hg.1	OR2H1	NM_030883	0.375529	0.00173942	0.085803
TC6_apd_hap1000010.hg.1	OR2H1	NM_030883	0.370105	0.00205137	0.0942506
TC6_mann_hap4000011.hg.1	OR2H1	NM_030883	0.370105	0.00205137	0.0942506
TC06002356.hg.1	OR2J2	AJ459862	0.391784	0.00104298	0.0651941
TC01002036.hg.1	OR2T6	NM_001005471	0.382944	0.00138189	0.075383
TC11001811.hg.1	OR5B21	NM_001005218	0.395865	0.000913511	0.0605884
TC16000652.hg.1	OSGIN1	NM_182981	0.388955	0.00114221	0.0681103
TC03001906.hg.1	P2RY13	NM_176894	-0.387742	0.0011873	0.0693308
TC03001904.hg.1	P2RY14	NM_001081455	-0.378622	0.00158122	0.0819198
TC03001937.hg.1	PA2G4P4	NR_003284	0.37743	0.00164058	0.0831309
TC08001361.hg.1	PAG1	NM_018440	-0.40669	0.000637473	0.0498867
TC22000419.hg.1	PANX2	NM_001160300	0.512181	9.40288e-06	0.00688469
TC22001176.hg.1	PANX2	NR_027691	0.562737	7.17649e-07	0.00218518
TC10000621.hg.1	PAPSS2	NM_001015880	-0.434164	0.000241858	0.0334743
TC11000201.hg.1	PARVA	NM_018222	-0.430466	0.000276896	0.0362279
TC0X001207.hg.1	PCDH19	NM_001105243	0.415845	0.000465756	0.0430712
TC13000707.hg.1	PCDH20	NM_022843	-0.432823	0.000254069	0.0345926
TC12001432.hg.1	PCED1B-AS1	NR_026544	-0.429961	0.000282022	0.0362501
TC07001641.hg.1	PDAP1	NM_014891	0.457913	9.76775e-05	0.0210332
TC15000824.hg.1	PDE8A	NM_001243137	-0.439738	0.000196662	0.0309248
TC07001618.hg.1	PDK4	NM_002612	-0.387823	0.00118427	0.0693308
TC03003395.hg.1	PFN2	NM_002628	0.451833	0.000123987	0.023852
TC0X000102.hg.1	PHEX	NM_000444	0.437741	0.000211879	0.0318237
TC0X002006.hg.1	PHKA2	AY429563	-0.405245	0.000669303	0.0512989
TC20000341.hg.1	PI3	NM_002638	-0.425385	0.000332624	0.037464
TC02002845.hg.1	PID1	NM_001100818	0.456611	0.000102832	0.021662
TC14001241.hg.1	PIGH	NM_004569	-0.438575	0.000205396	0.0312452
TC07000687.hg.1	PIK3CG	NM_002649	-0.429371	0.000288127	0.0362501
TC0X002327.hg.1	PIR	NM_001018109	0.445154	0.000160299	0.0271165
TC0X001995.hg.1	PIR-FIGF	NR_037859	0.469746	6.06094e-05	0.0161395
TC04001344.hg.1	PLAC8	NM_001130715	-0.426645	0.000317922	0.0372316
TC06003906.hg.1	PLAGL1	EF100439	-0.460019	8.98364e-05	0.0207516
TC02000398.hg.1	PLEK	NM_002664	-0.380362	0.00149804	0.0786518
TC08000296.hg.1	PLEKHA2	NM_021623	-0.386313	0.00124251	0.0708972
TC08001886.hg.1	PLEKHA2	AF286164	-0.447642	0.000145763	0.026108
TC10000826.hg.1	PLEKHS1	NM_001193434	-0.37313	0.00187168	0.0896856
TC09000935.hg.1	PLIN2	NM_001122	-0.370154	0.00204835	0.0942506
TC09002418.hg.1	PLIN2	NR_038064	-0.422327	0.00037093	0.0384642
TC05001385.hg.1	PLK2	NM_001252226	-0.431804	0.000263715	0.0351907
TC01000151.hg.1	PLOD1	NM_000302	-0.369563	0.00208514	0.0950198
TC01002701.hg.1	PLPP3	NM_003713	-0.419176	0.000414568	0.040601
TC10000145.hg.1	PLXDC2	NM_032812	-0.378134	0.0016053	0.0825789
TC12000730.hg.1	PLXNC1	NM_005761	-0.373706	0.00183914	0.08905
TC06000795.hg.1	PNRC1	NM_006813	-0.380191	0.00150604	0.0788177
TC11000622.hg.1	POLA2	NM_002689	-0.440683	0.000189817	0.0300668
TC09002753.hg.1	POLE3	NR_027261	0.374417	0.00179967	0.0879772
TC02002937.hg.1	PP14571	NR_024014	0.380601	0.00148696	0.0786518
TC01003732.hg.1	PPP1R15B	NM_032833	-0.384765	0.00130489	0.0730872
TC20000291.hg.1	PPP1R16B	NM_001172735	-0.475958	4.68433e-05	0.0137629
TC01002611.hg.1	PRDX1	NM_001202431	0.376886	0.00166835	0.0835809
TC07000688.hg.1	PRKAR2B	NM_002736	-0.495761	1.99151e-05	0.00889383
TC0X000809.hg.1	PRKX	NM_005044	0.440811	0.000188906	0.0300668
TC02000571.hg.1	PROM2	NM_001165977	0.394801	0.000945798	0.0616314
TC08001016.hg.1	PSD3	NM_015310	0.50733	1.17841e-05	0.00711779
TC10000625.hg.1	PTEN	AK130076	0.386776	0.00122437	0.0702207
TC05000184.hg.1	PTGER4	NM_000958	-0.465206	7.29383e-05	0.0183684
TC08000207.hg.1	PTK2B	NM_004103	-0.476783	4.52515e-05	0.0135326
TC08001850.hg.1	PTK2B	AY429564	-0.435176	0.000233004	0.0330688
TC20001033.hg.1	PTK6	NM_001256358	0.372279	0.00192075	0.0915129
TC09001468.hg.1	PTPN3	NM_001145368	-0.430548	0.000276067	0.0362279
TC09002738.hg.1	PTPN3	NR_026918	-0.448847	0.000139167	0.0253329
TC01001640.hg.1	PTPRC	NM_002838	-0.377654	0.00162929	0.0830438
TC10000922.hg.1	PTPRE	NM_006504	-0.402516	0.00073339	0.054466
TC07002077.hg.1	PTPRN2	NM_002847	0.475481	4.77884e-05	0.0139185
TC03000561.hg.1	PVRL3	NM_001243286	-0.416094	0.000461748	0.0429605
TC08000750.hg.1	PVT1	NR_003367	0.511237	9.82775e-06	0.006938
TC08002099.hg.1	PVT1	ENST00000504719	0.513671	8.76689e-06	0.00683024
TC01006061.hg.1	RAB29	CR542010	-0.504668	1.33194e-05	0.00719548
TC0X001240.hg.1	RAB40A	NM_080879	0.368291	0.0021664	0.0968776
TC19000317.hg.1	RAB8A	NM_005370	-0.467914	6.53311e-05	0.0168323
TC11003121.hg.1	RAG2	NR_033666	0.463862	7.70091e-05	0.0189658
TC01002326.hg.1	RAP1GAP	NM_001145657	0.419381	0.000411602	0.0404287
TC10000289.hg.1	RASSF4	NM_032023	-0.437157	0.000216528	0.0319395
TC01001724.hg.1	RASSF5	NM_182663	-0.367592	0.00221219	0.0985306
TC06000113.hg.1	RBM24	NM_001143941	0.386116	0.00125029	0.0710918
TC08001864.hg.1	RBPMS	D84108	-0.438493	0.000206027	0.0312452
TC13000656.hg.1	RCBTB2	NM_001268	-0.41145	0.000542099	0.0466762
TC0X000082.hg.1	REPS2	NM_001080975	-0.378372	0.00159353	0.0821135
TC03001216.hg.1	RFTN1	NM_015150	-0.378498	0.00158733	0.0819198
TC01001622.hg.1	RGS1	NM_002922	-0.484232	3.29784e-05	0.0118772
TC05000271.hg.1	RGS7BP	NM_001029875	-0.385413	0.00127842	0.0722083
TC01000526.hg.1	RIMKLA	NM_173642	0.434734	0.000236834	0.0331867
TC08000650.hg.1	RIMS2	NM_001100117	0.371938	0.00194076	0.0920681
TC05002142.hg.1	RNF130	NM_018434	-0.438475	0.000206162	0.0312452
TC04001595.hg.1	RNF150	NM_020724	-0.378798	0.00157266	0.0817739
TC04001656.hg.1	RNF175	NM_173662	0.408152	0.000606667	0.0486816
TC06000956.hg.1	RNF217	NM_152553	0.370673	0.0020165	0.0936763
TC12000918.hg.1	RNFT2	NM_001109903	0.371923	0.00194165	0.0920681
TC09001698.hg.1	RNU6ATAC	NR_023344	0.387221	0.00120717	0.0698325
TC10001540.hg.1	RNY4P26	ENST00000517086	0.368466	0.00215502	0.0967164
TC13000371.hg.1	RNY5P8	ENST00000410369	0.386442	0.00123742	0.0707272
TC07001262.hg.1	RP9P	NR_003500	0.388245	0.00116843	0.0689005
TC02004516.hg.1	RPL23AP7	uc002tkk.2	0.408614	0.000597219	0.0486272
TC15001653.hg.1	RPP25	NM_017793	0.372852	0.0018876	0.090319
TC06004057.hg.1	RPS6KA2	NM_001006932	0.369647	0.00207986	0.0949083
TC01006351.hg.1	RRAGC	NM_022157	-0.380419	0.00149542	0.0786518
TC20000657.hg.1	RRBP1	NM_001042576	0.423727	0.000352929	0.0378878
TC01003239.hg.1	S100A10	NM_002966	0.374162	0.00181371	0.0882969
TC01003270.hg.1	S100A14	NM_020672	0.384712	0.00130708	0.0730875
TC14000490.hg.1	SAMD15	NM_001010860	0.427836	0.00030458	0.0369367
TC20000821.hg.1	SAMHD1	NM_015474	-0.51568	7.97258e-06	0.00683024
TC10000721.hg.1	SCD	NM_005063	-0.368966	0.00212293	0.0958393
TC11000552.hg.1	SCGB1A1	NM_003357	-0.435672	0.000228778	0.0326072
TC16000253.hg.1	SCNN1G	NM_001039	-0.440614	0.000190308	0.0300668
TC20000544.hg.1	SCRT2	NM_033129	0.399521	0.000810081	0.0570842
TC20000878.hg.1	SDC4	NM_002999	-0.417857	0.000434194	0.0415511
TC20001740.hg.1	SDCBP2	NM_001199784	0.404072	0.0006962	0.0529676
TC01003896.hg.1	SDE2	NM_152608	-0.39074	0.00107864	0.0661756
TC17000884.hg.1	SEC14L1	NM_001039573	-0.387724	0.00118798	0.0693308
TC22000653.hg.1	SEC14L3	NM_174975	-0.371781	0.00195003	0.0921219
TC09001732.hg.1	SEC16A	NM_014866	0.43663	0.0002208	0.0319395
TC01003499.hg.1	SELP	NM_003005	-0.380993	0.00146891	0.0782318
TC12001938.hg.1	SELPLG	NM_001206609	-0.397259	0.000872747	0.0591737
TC02002187.hg.1	SEPT10	NM_144710	0.375299	0.0017517	0.0861546
TC0X001312.hg.1	SEPT6	NM_015129	-0.469027	6.24241e-05	0.0164633
TC15002177.hg.1	SERF2	NR_037672	0.387312	0.00120369	0.0698325
TC11000467.hg.1	SERPING1	NM_000062	-0.546465	1.72008e-06	0.00338896
TC11002677.hg.1	SERPING1	M13203	-0.59484	1.10773e-07	0.00123674
TC04001657.hg.1	SFRP2	NM_003013	0.506072	1.24876e-05	0.00711779
TC10000731.hg.1	SFXN3	NM_030971	-0.409776	0.000574048	0.0478287
TC06002126.hg.1	SGK1	NM_001143676	-0.49965	1.673e-05	0.00800505
TC0X000433.hg.1	SH3BGRL	NM_003022	-0.539839	2.42375e-06	0.00427269
TC04002781.hg.1	SH3D19	X75686	0.380503	0.00149149	0.0786518
TC0X000903.hg.1	SH3KBP1	NM_001024666	-0.410035	0.000568989	0.0478287
TC17001637.hg.1	SKAP1	NM_001075099	-0.412255	0.000527311	0.0460731
TC07001217.hg.1	SKAP2	NM_003930	-0.368381	0.00216052	0.096744
TC01001372.hg.1	SLAMF7	NM_021181	-0.462156	8.24808e-05	0.0199896
TC12001499.hg.1	SLC11A2	NM_000617	-0.428799	0.000294161	0.0363565
TC12002877.hg.1	SLC11A2	NR_033421	-0.446685	0.000151202	0.0263769
TC17000322.hg.1	SLC13A2	NM_001145975	-0.376296	0.00169894	0.0846746
TC17002142.hg.1	SLC13A2	NR_027384	-0.403953	0.000698981	0.0529676
TC01004636.hg.1	SLC16A1-AS1	BC047723	0.381594	0.00144156	0.0772866
TC17001820.hg.1	SLC16A6	NM_001174166	-0.429754	0.00028415	0.0362501
TC11001551.hg.1	SLC1A2	NM_001195728	0.390243	0.00109601	0.0666354
TC05000633.hg.1	SLC22A4	NM_003059	-0.376632	0.00168145	0.0840362
TC09002619.hg.1	SLC28A3	NR_037638	-0.366914	0.00225752	0.0996222
TC12001393.hg.1	SLC2A13	NM_052885	-0.372214	0.00192458	0.091565
TC09000571.hg.1	SLC31A2	NM_001860	-0.393172	0.000997177	0.0631197
TC09002189.hg.1	SLC31A2	CR407615	-0.452914	0.000118877	0.0234215
TC11000567.hg.1	SLC3A2	NM_001012662	0.423397	0.000357098	0.0379212
TC11002708.hg.1	SLC3A2	NR_037193	0.400584	0.000782061	0.0559825
TC01003754.hg.1	SLC41A1	NM_173854	-0.418195	0.000429089	0.0413822
TC11003482.hg.1	SLC43A3	NM_014096	-0.458165	9.67086e-05	0.0210332
TC19000180.hg.1	SLC44A2	NM_001145056	-0.402787	0.000726777	0.0540948
TC0X000571.hg.1	SLC6A14	NM_007231	-0.428132	0.000301341	0.0369367
TC03001351.hg.1	SLC6A20	NM_020208	-0.479868	3.97287e-05	0.0127949
TC04001570.hg.1	SLC7A11	NM_014331	0.481286	3.74066e-05	0.0122973
TC04000674.hg.1	SLC7A11-AS1	NR_038380	0.375761	0.00172709	0.0854463
TC02001769.hg.1	SLC8A1	NM_001112800	-0.386853	0.00122136	0.0701686
TC05001641.hg.1	SLCO4C1	NM_180991	-0.391281	0.00106003	0.065507
TC13000769.hg.1	SLITRK6	NM_032229	-0.417928	0.000433119	0.0415511
TC20000876.hg.1	SLPI	NM_003064	-0.436038	0.000225696	0.0323054
TC09002375.hg.1	SMARCA2	AY295762	0.367242	0.00223548	0.0990413
TC19001628.hg.1	SNRPD2	NM_004597	0.368593	0.00214683	0.096518
TC21000111.hg.1	SOD1	NM_000454	0.426463	0.000320015	0.0372316
TC06004141.hg.1	SOD2	NM_000636	-0.453163	0.00011773	0.0233328
TC10001647.hg.1	SORCS1	NM_001013031	0.417381	0.000441485	0.0418898
TC17000819.hg.1	SOX9	NM_000346	-0.395245	0.000932187	0.0611011
TC02002853.hg.1	SP110	NM_001185015	-0.392564	0.00101703	0.064031
TC0X001086.hg.1	SPIN2B	NM_001006681	0.384876	0.0013003	0.0729518
TC19000522.hg.1	SPINT2	NM_001166103	0.429501	0.000286773	0.0362501
TC17001670.hg.1	SPOP	NM_001007226	-0.420687	0.000393097	0.0391857
TC11001975.hg.1	SPTBN2	NM_006946	0.407549	0.000619219	0.0490453
TC07000484.hg.1	SRRM3	BC063788	0.376201	0.00170391	0.0846746
TC08001660.hg.1	ST3GAL1	NM_003033	-0.434725	0.000236911	0.0331867
TC08002539.hg.1	ST3GAL1	BX537506	-0.370991	0.00199719	0.0931913
TC11002434.hg.1	ST3GAL4-AS1	NR_033839	0.418459	0.000425136	0.0413822
TC11003402.hg.1	ST3GAL4-AS1	NR_033839	0.429807	0.00028361	0.0362501
TC12001301.hg.1	ST8SIA1	NM_003034	0.476391	4.60003e-05	0.0136348
TC12001602.hg.1	STAT2	NM_005419	-0.436992	0.00021786	0.0319395
TC02002637.hg.1	STK17B	NM_004226	-0.381991	0.00142379	0.0765462
TC04000893.hg.1	STOX2	NM_020225	0.425397	0.000332489	0.037464
TC04000060.hg.1	STX18-AS1	NR_037888	0.393493	0.000986873	0.0627217
TC08000456.hg.1	SULF1	NM_001128204	-0.421256	0.000385271	0.0391836
TC06001765.hg.1	SUPT3H	NM_003599	-0.382316	0.00140936	0.0762603
TC08001529.hg.1	SYBU	NM_001099743	0.483703	3.37358e-05	0.0120207
TC06001128.hg.1	SYNJ2	NM_001178088	0.395631	0.000920531	0.0606306
TC08000293.hg.1	TACC1	NM_001122824	-0.376998	0.00166259	0.0835809
TC02002005.hg.1	TACR1	NM_001058	-0.409819	0.000573198	0.0478287
TC11000027.hg.1	TALDO1	NM_006755	0.494801	2.07846e-05	0.00909035
TC01002342.hg.1	TCEA3	NM_003196	0.441037	0.000187307	0.0300668
TC05000914.hg.1	TENM2	NM_001122679	0.40747	0.000620864	0.0490453
TC11002140.hg.1	TENM4	NM_001098816	0.431557	0.000266101	0.0353681
TC21000486.hg.1	TFF1	NM_003225	0.390915	0.0010726	0.0660629
TC19001553.hg.1	TGFB1	NM_000660	-0.410009	0.000569495	0.0478287
TC19002485.hg.1	TGFB1	AY820829	-0.449812	0.000134084	0.0248747
TC19000057.hg.1	THOP1	NM_003249	0.386184	0.00124758	0.0710653
TC22000248.hg.1	TIMP3	NM_000362	0.410828	0.00055377	0.0473391
TC09001996.hg.1	TJP2	U84581	0.37588	0.00172074	0.0852847
TC03001466.hg.1	TKT	NM_001064	0.481968	3.63347e-05	0.0122973
TC09000601.hg.1	TLR4	NM_003266	-0.47162	5.61051e-05	0.0155304
TC01003871.hg.1	TLR5	NM_003268	-0.474399	4.99965e-05	0.0144361
TC0X000051.hg.1	TLR7	NM_016562	-0.448442	0.00014135	0.0255912
TC03002328.hg.1	TMA7	BC066333	0.441154	0.000186485	0.0300668
TC16000207.hg.1	TMC7	NM_001160364	0.386489	0.00123559	0.0707272
TC03001773.hg.1	TMCC1	NM_001017395	0.427151	0.000312187	0.0370794
TC03003085.hg.1	TMCC1	NR_033361	0.399468	0.000811495	0.0570842
TC15000257.hg.1	TMCO5A	NM_152453	0.459194	9.28376e-05	0.0209169
TC05001845.hg.1	TMEM173	NM_198282	-0.432437	0.000257677	0.0348276
TC12003254.hg.1	TMEM19	NM_018279	-0.371518	0.00196559	0.0924658
TC03000509.hg.1	TMEM45A	NM_018004	-0.481677	3.67883e-05	0.0122973
TC11001192.hg.1	TMEM45B	NM_138788	0.382335	0.00140852	0.0762603
TC15000410.hg.1	TMOD2	NM_001142885	-0.442402	0.000177922	0.0289335
TC04000369.hg.1	TMPRSS11E	NM_014058	0.400289	0.000789749	0.056161
TC4_ctg9_hap1000001.hg.1	TMPRSS11E	NM_014058	0.41126	0.000545643	0.0468609
TC21000487.hg.1	TMPRSS3	NM_001256317	-0.377808	0.00162157	0.0829204
TC14000794.hg.1	TNFAIP2	NM_006291	-0.37587	0.00172128	0.0852847
TC17002865.hg.1	TNFSF13	NM_001198622	-0.514412	8.46573e-06	0.00683024
TC04001511.hg.1	TNIP3	NM_001128843	-0.468791	6.30293e-05	0.016493
TC11000054.hg.1	TNNT3	NM_001042780	0.445632	0.000157408	0.0270371
TC11002511.hg.1	TNNT3	BC062430	0.482658	3.52798e-05	0.0122973
TC06000958.hg.1	TPD52L1	NM_001003395	0.389292	0.00112996	0.0677045
TC11001362.hg.1	TPP1	NM_000391	-0.426096	0.000324254	0.0374502
TC03000082.hg.1	TPRXL	NR_002223	0.414762	0.000483594	0.0441349
TC03002230.hg.1	TPRXL	NR_002223	0.409175	0.000585937	0.0482613
TC06002020.hg.1	TRAF3IP2	NM_001164281	-0.391473	0.00105347	0.0653088
TC01001758.hg.1	TRAF5	NM_001033910	-0.424355	0.000345107	0.0376562
TC07001297.hg.1	TRGV8	OTTHUMT00000338399	-0.387359	0.00120187	0.0698325
TC08000733.hg.1	TRIB1	NM_025195	-0.455282	0.000108355	0.0224027
TC17002889.hg.1	TRIM16	NM_006470	0.506297	1.23589e-05	0.00711779
TC17000220.hg.1	TRIM16L	NM_001037330	0.512062	9.45529e-06	0.00688469
TC05002162.hg.1	TRIM7	NM_033342	0.401402	0.000761103	0.0554024
TC17002847.hg.1	TRPV1	NM_018727	0.442428	0.000177748	0.0289335
TC07000111.hg.1	TSPAN13	NM_014399	0.376865	0.00166942	0.0835809
TC01003017.hg.1	TSPAN2	NM_005725	-0.373918	0.00182728	0.0888288
TC04001402.hg.1	TSPAN5	NM_005723	0.398154	0.00084744	0.0582364
TC06003823.hg.1	TSPYL4	AJ420569	0.427511	0.000308171	0.0369367
TC12001902.hg.1	TTC41P	NR_027249	0.526511	4.72798e-06	0.00494872
TC12003051.hg.1	TTC41P	NR_027249	0.424153	0.000347607	0.0376788
TC14000426.hg.1	TTC9	NM_015351	0.462012	8.29567e-05	0.0199896
TC0Y000194.hg.1	TTTY5	NR_001541	0.369936	0.00206185	0.0943437
TC11000155.hg.1	TUB	NM_003320	0.401826	0.000750445	0.0550009
TC09001474.hg.1	TXNDC8	NM_001003936	0.434841	0.000235899	0.0331867
TC12000810.hg.1	TXNRD1	NM_001093771	0.481453	3.71417e-05	0.0122973
TC19002463.hg.1	TYROBP	NR_033390	-0.382035	0.00142184	0.0765462
TC04000253.hg.1	UCHL1	NM_004181	0.50994	1.0441e-05	0.00699422
TC04001143.hg.1	UCHL1-AS1	ENST00000507190	0.38153	0.00144448	0.0772866
TC02001420.hg.1	UGT1A1	NM_000463	0.514401	8.46988e-06	0.00683024
TC19000328.hg.1	USE1	NM_018467	-0.399771	0.000803415	0.0568984
TC12002017.hg.1	VSIG10	NM_019086	0.419999	0.00040275	0.0396756
TC11003495.hg.1	VSIG2	NM_014312	0.406183	0.000648493	0.0503958
TC02001253.hg.1	VWC2L	NM_001080500	0.407934	0.000611178	0.0488563
TC07003201.hg.1	WEE2-AS1	ENST00000459753	0.423632	0.000354118	0.0378941
TC02002541.hg.1	WIPF1	NM_001077269	-0.461614	8.4293e-05	0.0200809
TC02001034.hg.1	ZAK	NM_016653	-0.421917	0.000376357	0.0388027
TC18000922.hg.1	ZBTB7C	AK095226	0.383895	0.00134119	0.0743738
TC11000985.hg.1	ZC3H12C	NM_033390	-0.373827	0.00183236	0.0889467
TC19000544.hg.1	ZFP36	NM_003407	-0.445021	0.000161112	0.027117
TC14001253.hg.1	ZFP36L1	NM_001244698	-0.367352	0.00222817	0.098979
TC19000946.hg.1	ZIK1	NM_001010879	-0.37792	0.00161595	0.0827593
TC05000733.hg.1	ZMAT2	NM_144723	0.457848	9.79269e-05	0.0210332
TC19002665.hg.1	ZNF134	NM_003435	-0.3936	0.000983436	0.0626612
TC19000614.hg.1	ZNF230	NM_006300	-0.396862	0.000884193	0.0594342
TC19001899.hg.1	ZNF416	NM_017879	-0.371783	0.00194991	0.0921219
TC10000682.hg.1	ZNF518A	ENST00000442635	0.396897	0.000883159	0.0594342
TC19000921.hg.1	ZNF542P	NR_003127	-0.36903	0.00211884	0.0958393
TC19001796.hg.1	ZNF616	NM_178523	-0.386066	0.00125229	0.0710918
TC0X000104.hg.1	ZNF645	NM_152577	0.472431	5.42558e-05	0.0151437
TC19000210.hg.1	ZNF69	NM_021915	-0.420299	0.000398508	0.0393735
TC08000052.hg.1	ZNF705B	NM_001193630	0.417452	0.000440387	0.0418898
TC06001438.hg.1	ZSCAN31	NM_001135216	0.447017	0.000149297	0.0263769
* Adjusted for chronological age and gender
