# Supplementary material for: Accelerated epigenetic age, inflammation, and gene expression in lung: comparisons of smokers and vapers with non-smokers
Source: Clin Epigenetics. 2023 Oct 11;15:160. doi: 10.1186/s13148-023-01577-8 (PMC10568901; doi:10.1186/s13148-023-01577-8)
Supplement: Supplementary file 6 — Additional file 6. Supplementary Table 5. Association of Grim-mAA associated transcripts with smoking status. [file 13148_2023_1577_MOESM6_ESM.xlsx]

## Sheet: Supplementary Table 5
Supplementary Table 5. Association of Grim-mAA associated transcripts with smoking status
Transcript ID	P	FDR	Gene
TC06003687.hg.1	5.24275e-18	1.09321e-15	LOC101927136
TC06004052.hg.1	5.76134e-18	1.09321e-15	LOC101927136
TC07000834.hg.1	2.97275e-18	1.09321e-15	AKR1B10
TC07002600.hg.1	2.3193e-18	1.09321e-15	AKR1B10
TC07000835.hg.1	1.06581e-16	1.6179e-14	AKR1B15
TC08001110.hg.1	3.68503e-16	3.49618e-14	GSR
TC11000027.hg.1	3.30468e-16	3.49618e-14	TALDO1
TC18000106.hg.1	2.93654e-16	3.49618e-14	CABYR
TC12000471.hg.1	4.59168e-16	3.87232e-14	MUCL1
TC0X000102.hg.1	7.05062e-16	5.35142e-14	PHEX
TC17002889.hg.1	1.0208e-15	7.04349e-14	TRIM16
TC20000135.hg.1	1.24881e-15	7.89874e-14	NAA20
TC14001223.hg.1	1.69866e-15	8.84384e-14	GPX2
TC17000220.hg.1	1.52394e-15	8.84384e-14	TRIM16L
TC17001250.hg.1	1.7478e-15	8.84384e-14	ALDH3A1
TC06001912.hg.1	5.41026e-15	2.56649e-13	ME1
TC02001749.hg.1	7.50576e-15	3.16493e-13	CYP1B1
TC21000091.hg.1	7.44752e-15	3.16493e-13	LOC284825
TC03001466.hg.1	9.17741e-15	3.66613e-13	TKT
TC0X002327.hg.1	1.3243e-14	5.02573e-13	PIR
TC0X001995.hg.1	1.4302e-14	5.16914e-13	PIR-FIGF
TC04001570.hg.1	1.70531e-14	5.88331e-13	SLC7A11
TC21000148.hg.1	1.8138e-14	5.98554e-13	CBR1
TC03001014.hg.1	2.24452e-14	7.09828e-13	LOC344887
TC16001225.hg.1	2.67778e-14	8.12976e-13	NQO1
TC13000335.hg.1	3.5569e-14	1.03834e-12	CLDN10
TC04001657.hg.1	6.49777e-14	1.8266e-12	SFRP2
TC03002706.hg.1	7.63831e-14	2.07053e-12	LOC344887
TC12000810.hg.1	8.87795e-14	2.32357e-12	TXNRD1
TC11002511.hg.1	1.03217e-13	2.61139e-12	TNNT3
TC04001412.hg.1	1.77772e-13	4.35255e-12	ADH7
TC05001431.hg.1	2.02585e-13	4.80506e-12	LOC101928885
TC03001692.hg.1	2.6773e-13	6.15779e-12	HGD
TC02001750.hg.1	2.76223e-13	6.16628e-12	CYP1B1
TC02001420.hg.1	4.20751e-13	9.12428e-12	UGT1A1
TC04002642.hg.1	5.78014e-13	1.21865e-11	ADH7
TC11000256.hg.1	7.32222e-13	1.50204e-11	HTATIP2
TC16000488.hg.1	7.72077e-13	1.54212e-11	CX3CL1
TC07000500.hg.1	8.19474e-13	1.55495e-11	LOC105375368
TC10002925.hg.1	8.15892e-13	1.55495e-11	AKR1C3
TC13001240.hg.1	9.31285e-13	1.72401e-11	CLDN10
TC05001589.hg.1	1.22897e-12	2.22092e-11	LUCAT1
TC10000986.hg.1	1.36736e-12	2.41354e-11	AKR1C2
TC16000193.hg.1	1.82862e-12	3.15437e-11	ABCC1
TC19000274.hg.1	1.91938e-12	3.23735e-11	CYP4F3
TC19001261.hg.1	2.0937e-12	3.4546e-11	CYP4F2
TC0X002294.hg.1	2.52776e-12	3.99703e-11	G6PD
TC20001373.hg.1	2.51017e-12	3.99703e-11	FKBP1A-SDCBP2
TC02005056.hg.1	2.86656e-12	4.44024e-11	ABCB6
TC0X002343.hg.1	2.97326e-12	4.51341e-11	IDS
TC02000192.hg.1	4.93145e-12	7.33915e-11	CLIP4
TC08000750.hg.1	7.2879e-12	1.06375e-10	PVT1
TC17000790.hg.1	1.18206e-11	1.6928e-10	CACNG4
TC10000044.hg.1	1.30303e-11	1.83149e-10	AKR1C4
TC08002099.hg.1	1.43605e-11	1.98174e-10	PVT1
TC06000631.hg.1	1.55495e-11	2.10751e-10	MEP1A
TC03000509.hg.1	1.61454e-11	2.14989e-10	TMEM45A
TC05003044.hg.1	1.70457e-11	2.23064e-10	LOC101928885
TC0X001538.hg.1	2.21021e-11	2.84331e-10	G6PD
TC15000257.hg.1	2.3365e-11	2.95567e-10	TMCO5A
TC04000253.hg.1	2.71829e-11	3.38227e-10	UCHL1
TC03001915.hg.1	2.87846e-11	3.5238e-10	LOC105374165
TC08001529.hg.1	3.23071e-11	3.89224e-10	SYBU
TC07001883.hg.1	3.3459e-11	3.90698e-10	AKR1B1
TC18000484.hg.1	3.31634e-11	3.90698e-10	LOXHD1
TC15000844.hg.1	3.48051e-11	4.00259e-10	ABHD2
TC17002770.hg.1	3.81529e-11	4.3221e-10	KCNJ2-AS1
TC16000293.hg.1	6.32273e-11	7.05728e-10	IL4R
TC14000426.hg.1	1.01252e-10	1.11377e-09	TTC9
TC01000841.hg.1	1.10274e-10	1.19569e-09	LRRC8D
TC07001906.hg.1	1.61932e-10	1.73108e-09	ATP6V0A4
TC10002924.hg.1	2.00733e-10	2.11606e-09	AKR1C1
TC01000593.hg.1	2.27462e-10	2.36499e-09	CYP4X1
TC19000572.hg.1	2.46992e-10	2.53334e-09	CYP2A13
TC11000054.hg.1	2.53059e-10	2.56095e-09	TNNT3
TC11001192.hg.1	2.82864e-10	2.82492e-09	TMEM45B
TC01002611.hg.1	3.03172e-10	2.98841e-09	PRDX1
TC11002708.hg.1	3.70686e-10	3.60706e-09	SLC3A2
TC07001682.hg.1	3.96009e-10	3.75713e-09	LOC102724094
TC11002092.hg.1	3.95885e-10	3.75713e-09	ARRB1
TC07003360.hg.1	4.428e-10	4.0986e-09	GATSL2
TC20000291.hg.1	4.41062e-10	4.0986e-09	PPP1R16B
TC17000813.hg.1	4.99467e-10	4.56741e-09	KCNJ2
TC01003239.hg.1	5.49778e-10	4.96764e-09	S100A10
TC04001362.hg.1	5.70916e-10	5.09794e-09	KLHL8
TC08000598.hg.1	6.98682e-10	6.16628e-09	MATN2
TC12000918.hg.1	7.91049e-10	6.82279e-09	RNFT2
TC20001740.hg.1	7.87124e-10	6.82279e-09	SDCBP2
TC01001934.hg.1	8.63791e-10	7.32585e-09	COA6
TC19000055.hg.1	8.68678e-10	7.32585e-09	GADD45B
TC04000568.hg.1	8.87748e-10	7.38551e-09	EGF
TC07000463.hg.1	8.95214e-10	7.38551e-09	GATSL2
TC17000819.hg.1	9.19905e-10	7.50762e-09	SOX9
TC14002330.hg.1	9.93452e-10	8.0216e-09	LOC101928075
TC03000353.hg.1	1.04789e-09	8.3721e-09	CACNA2D3
TC22001176.hg.1	1.10088e-09	8.70384e-09	PANX2
TC02001712.hg.1	1.34153e-09	1.04971e-08	CAPN13
TC08000906.hg.1	1.48069e-09	1.14678e-08	DEFB1
TC09002738.hg.1	1.5974e-09	1.22468e-08	PTPN3
TC04000460.hg.1	1.70671e-09	1.29539e-08	GPAT3
TC06004051.hg.1	1.88499e-09	1.41654e-08	GCLC
TC07001663.hg.1	1.90936e-09	1.42079e-08	GATS
TC11000567.hg.1	2.01511e-09	1.48492e-08	SLC3A2
TC02001494.hg.1	2.47797e-09	1.80844e-08	FAM110C
TC09001536.hg.1	2.51347e-09	1.81688e-08	CDK5RAP2
TC11003511.hg.1	2.5525e-09	1.82769e-08	MUC5AC
TC17001833.hg.1	2.78768e-09	1.97743e-08	KCNJ2-AS1
TC11000041.hg.1	2.88363e-09	2.02655e-08	MUC5AC
TC11002140.hg.1	3.29875e-09	2.29702e-08	TENM4
TC06001128.hg.1	3.37778e-09	2.33067e-08	SYNJ2
TC20000876.hg.1	3.58671e-09	2.45253e-08	SLPI
TC04001402.hg.1	4.07959e-09	2.74815e-08	TSPAN5
TC21000111.hg.1	4.09145e-09	2.74815e-08	SOD1
TC01002882.hg.1	4.60489e-09	3.06588e-08	GCLM
TC04002781.hg.1	4.74614e-09	3.10545e-08	SH3D19
TC19001111.hg.1	4.71675e-09	3.10545e-08	INSR
TC07003336.hg.1	5.57203e-09	3.61467e-08	CDK14
TC06002106.hg.1	5.78891e-09	3.72354e-08	EPB41L2
TC15000410.hg.1	6.24897e-09	3.98569e-08	TMOD2
TC05000499.hg.1	6.39551e-09	4.04516e-08	C5orf30
TC19001262.hg.1	6.71409e-09	4.21157e-08	CYP4F11
TC03001750.hg.1	6.8708e-09	4.2501e-08	MGLL
TC09001468.hg.1	6.88752e-09	4.2501e-08	PTPN3
TC09002619.hg.1	7.14924e-09	4.37602e-08	SLC28A3
TC19002362.hg.1	7.35879e-09	4.46826e-08	CYP4F24P
TC11002496.hg.1	7.96444e-09	4.79763e-08	MUC5AC
TC19002702.hg.1	8.16371e-09	4.87894e-08	CYP2A7
TC11000622.hg.1	8.2779e-09	4.90853e-08	POLA2
TC02000241.hg.1	8.90194e-09	5.23766e-08	CYP1B1-AS1
TC22000419.hg.1	9.20829e-09	5.37622e-08	PANX2
TC10001647.hg.1	1.17488e-08	6.80712e-08	SORCS1
TC03000561.hg.1	1.27528e-08	7.33287e-08	PVRL3
TC07003081.hg.1	1.36086e-08	7.76613e-08	GATS
TC13000769.hg.1	1.43078e-08	8.10417e-08	SLITRK6
TC14001148.hg.1	1.77003e-08	9.95149e-08	BMP4
TC04000893.hg.1	2.01227e-08	1.12302e-07	STOX2
TC04000808.hg.1	2.04898e-08	1.13517e-07	FNIP2
TC03002049.hg.1	2.22196e-08	1.22208e-07	FLJ46066
TC14000490.hg.1	2.29592e-08	1.25367e-07	SAMD15
TC18000060.hg.1	2.55869e-08	1.38717e-07	IMPA2
TC20000544.hg.1	2.69724e-08	1.45192e-07	SCRT2
TC08000456.hg.1	3.38827e-08	1.81105e-07	SULF1
TC15001587.hg.1	3.9107e-08	2.07568e-07	AAGAB
TC19000219.hg.1	3.94472e-08	2.0792e-07	LOC100289333
TC16000207.hg.1	3.99644e-08	2.09193e-07	TMC7
TC03000082.hg.1	4.10145e-08	2.13219e-07	TPRXL
TC05001579.hg.1	4.39967e-08	2.27167e-07	MEF2C
TC09000498.hg.1	4.78215e-08	2.45247e-07	GALNT12
TC06000872.hg.1	4.96652e-08	2.52992e-07	C6orf183
TC08000754.hg.1	6.10835e-08	3.09083e-07	MIR1206
TC03000351.hg.1	6.98411e-08	3.51055e-07	CACNA1D
TC03002230.hg.1	7.13616e-08	3.56338e-07	TPRXL
TC06000779.hg.1	7.61212e-08	3.77621e-07	NT5E
TC01002669.hg.1	7.69419e-08	3.77735e-07	LRP8
TC22000653.hg.1	7.71395e-08	3.77735e-07	SEC14L3
TC01001372.hg.1	8.30869e-08	4.0425e-07	SLAMF7
TC17000672.hg.1	9.22376e-08	4.44065e-07	ABCC3
TC20000727.hg.1	9.24404e-08	4.44065e-07	ACSS1
TC02000078.hg.1	9.50169e-08	4.53571e-07	LPIN1
TC07000688.hg.1	9.78941e-08	4.64385e-07	PRKAR2B
TC21000486.hg.1	1.00569e-07	4.74109e-07	TFF1
TC06000875.hg.1	1.07028e-07	4.98368e-07	CCDC162P
TC11000552.hg.1	1.06542e-07	4.98368e-07	SCGB1A1
TC02000954.hg.1	1.12003e-07	5.17158e-07	GALNT5
TC18000141.hg.1	1.12426e-07	5.17158e-07	DTNA
TC11000972.hg.1	1.17789e-07	5.38565e-07	ELMOD1
TC07000308.hg.1	1.18956e-07	5.40645e-07	ABCA13
TC11001273.hg.1	1.33285e-07	6.02165e-07	H19
TC04000503.hg.1	1.36878e-07	6.14734e-07	BMPR1B
TC0X002267.hg.1	1.38681e-07	6.19171e-07	IDS
TC01001831.hg.1	1.43271e-07	6.24958e-07	FAM177B
TC04002294.hg.1	1.42551e-07	6.24958e-07	FNIP2
TC11000063.hg.1	1.41651e-07	6.24958e-07	CD81
TC11003000.hg.1	1.43025e-07	6.24958e-07	H19
TC16000652.hg.1	1.45831e-07	6.3249e-07	OSGIN1
TC03001351.hg.1	1.59065e-07	6.85969e-07	SLC6A20
TC10000337.hg.1	1.98062e-07	8.49318e-07	MSMB
TC14001036.hg.1	1.99801e-07	8.5196e-07	NFKBIA
TC05000005.hg.1	2.0298e-07	8.60681e-07	AHRR
TC08001521.hg.1	2.14763e-07	9.05586e-07	ANGPT1
TC12001301.hg.1	2.27011e-07	9.51943e-07	ST8SIA1
TC03001680.hg.1	2.32801e-07	9.70856e-07	B4GALT4
TC19001549.hg.1	2.48376e-07	1.03015e-06	CYP2A6
TC19001938.hg.1	2.52598e-07	1.04197e-06	GADD45B
TC16000253.hg.1	2.67084e-07	1.09577e-06	SCNN1G
TC19000522.hg.1	2.70175e-07	1.10249e-06	SPINT2
TC07001930.hg.1	2.87468e-07	1.16678e-06	KIAA1147
TC03001304.hg.1	2.95819e-07	1.19429e-06	CX3CR1
TC01002701.hg.1	3.11099e-07	1.24933e-06	PLPP3
TC15002177.hg.1	3.17909e-07	1.26996e-06	SERF2
TC04001656.hg.1	3.2344e-07	1.28529e-06	RNF175
TC06001438.hg.1	3.50538e-07	1.38572e-06	ZSCAN31
TC05000088.hg.1	3.61712e-07	1.42248e-06	FBXL7
TC19000180.hg.1	3.71318e-07	1.45274e-06	SLC44A2
TC06000873.hg.1	3.9547e-07	1.53929e-06	CCDC162P
TC01000080.hg.1	4.06179e-07	1.57291e-06	AJAP1
TC01003270.hg.1	4.35967e-07	1.67969e-06	S100A14
TC02001016.hg.1	4.43451e-07	1.69274e-06	GAD1
TC19001103.hg.1	4.43815e-07	1.69274e-06	C3
TC16000979.hg.1	4.8667e-07	1.84691e-06	GTF3C1
TC19001899.hg.1	5.15316e-07	1.9459e-06	ZNF416
TC17001015.hg.1	5.33761e-07	2.00557e-06	ATP2A3
TC05001385.hg.1	6.19326e-07	2.31561e-06	PLK2
TC05001845.hg.1	6.56205e-07	2.44147e-06	TMEM173
TC05000633.hg.1	6.75823e-07	2.50219e-06	SLC22A4
TC06001765.hg.1	7.26741e-07	2.67765e-06	SUPT3H
TC0X001547.hg.1	7.86433e-07	2.88359e-06	F8
TC07001907.hg.1	8.33433e-07	3.04123e-06	KIAA1549
TC01001265.hg.1	8.85883e-07	3.21715e-06	CREB3L4
TC04002944.hg.1	8.98155e-07	3.24619e-06	HSD17B13
TC15002711.hg.1	9.54942e-07	3.43508e-06	LOC105370978
TC08000555.hg.1	9.78421e-07	3.50293e-06	MIR4661
TC01003871.hg.1	1.07691e-06	3.83743e-06	TLR5
TC0X000809.hg.1	1.08506e-06	3.84842e-06	PRKX
TC20001212.hg.1	1.11928e-06	3.95133e-06	DHX35
TC05002014.hg.1	1.18076e-06	4.14907e-06	GABRB2
TC14002329.hg.1	1.19316e-06	4.1733e-06	MED6
TC06001326.hg.1	1.21721e-06	4.21853e-06	KIAA0319
TC07000111.hg.1	1.21513e-06	4.21853e-06	TSPAN13
TC05000184.hg.1	1.42706e-06	4.92335e-06	PTGER4
TC02000891.hg.1	1.49801e-06	5.12698e-06	HNMT
TC03001773.hg.1	1.49959e-06	5.12698e-06	TMCC1
TC11003495.hg.1	1.53288e-06	5.21728e-06	VSIG2
TC03003395.hg.1	1.59007e-06	5.38778e-06	PFN2
TC06002981.hg.1	1.67167e-06	5.63911e-06	CCDC162P
TC22000248.hg.1	1.71357e-06	5.75485e-06	TIMP3
TC01004159.hg.1	1.8928e-06	6.3288e-06	AJAP1
TC02002005.hg.1	1.90631e-06	6.346e-06	TACR1
TC01002891.hg.1	1.93493e-06	6.41316e-06	CNN3
TC17001840.hg.1	2.01482e-06	6.6489e-06	LINC00673
TC07001751.hg.1	2.05815e-06	6.7625e-06	NRCAM
TC17000884.hg.1	2.1268e-06	6.95795e-06	SEC14L1
TC03001216.hg.1	2.24394e-06	7.30964e-06	RFTN1
TC01000874.hg.1	2.28791e-06	7.42104e-06	LOC729970
TC17002847.hg.1	2.29822e-06	7.42275e-06	TRPV1
TC02002847.hg.1	2.34482e-06	7.54118e-06	DNER
TC17002865.hg.1	2.38152e-06	7.62688e-06	TNFSF13
TC12001277.hg.1	2.45184e-06	7.8191e-06	ERP27
TC04000369.hg.1	2.64831e-06	8.41032e-06	TMPRSS11E
TC4_ctg9_hap1000001.hg.1	2.88814e-06	9.13374e-06	TMPRSS11E
TC07001798.hg.1	3.30788e-06	1.04178e-05	CTTNBP2
TC08000203.hg.1	3.61055e-06	1.12774e-05	DPYSL2
TC13000656.hg.1	3.59911e-06	1.12774e-05	RCBTB2
TC19000946.hg.1	3.70818e-06	1.15349e-05	ZIK1
TC03000013.hg.1	3.85618e-06	1.19463e-05	ITPR1
TC05000336.hg.1	4.11736e-06	1.27036e-05	MAP1B
TC20000294.hg.1	4.65214e-06	1.42954e-05	DHX35
TC11002773.hg.1	4.82725e-06	1.47737e-05	FOLR1
TC20001033.hg.1	4.85912e-06	1.48115e-05	PTK6
TC08000190.hg.1	5.08909e-06	1.54505e-05	ADAM28
TC20000657.hg.1	5.16848e-06	1.5629e-05	RRBP1
TC02000941.hg.1	5.82042e-06	1.75306e-05	FMNL2
TC01000526.hg.1	5.90271e-06	1.76384e-05	RIMKLA
TC08001660.hg.1	5.88039e-06	1.76384e-05	ST3GAL1
TC21000487.hg.1	6.73266e-06	2.00396e-05	TMPRSS3
TC10000731.hg.1	7.84798e-06	2.3268e-05	SFXN3
TC01000081.hg.1	8.10008e-06	2.3922e-05	AJAP1
TC0X001211.hg.1	8.25591e-06	2.42877e-05	NOX1
TC09001996.hg.1	8.73289e-06	2.55918e-05	TJP2
TC09001376.hg.1	8.80702e-06	2.57097e-05	CDC14B
TC0X000433.hg.1	9.28429e-06	2.69992e-05	SH3BGRL
TC02002884.hg.1	9.65691e-06	2.79756e-05	DNAJB3
TC06002126.hg.1	1.03058e-05	2.97419e-05	SGK1
TC19000273.hg.1	1.17833e-05	3.38771e-05	CYP4F8
TC01004175.hg.1	1.30748e-05	3.74482e-05	APITD1
TC0X001204.hg.1	1.32897e-05	3.79207e-05	DIAPH2-AS1
TC0X000082.hg.1	1.35562e-05	3.85362e-05	REPS2
TC06000795.hg.1	1.41738e-05	4.01415e-05	PNRC1
TC05002434.hg.1	1.46208e-05	4.12534e-05	MAP1B
TC01000130.hg.1	1.53229e-05	4.30744e-05	APITD1-CORT
TC11003402.hg.1	1.67204e-05	4.68295e-05	ST3GAL4-AS1
TC01002116.hg.1	1.78373e-05	4.97739e-05	LOC100129534
TC16001144.hg.1	2.00251e-05	5.56742e-05	CNGB1
TC17000619.hg.1	2.11917e-05	5.87026e-05	NFE2L1
TC0X002148.hg.1	2.15637e-05	5.95158e-05	DIAPH2-AS1
TC13000707.hg.1	2.28775e-05	6.29131e-05	PCDH20
TC02001466.hg.1	2.31987e-05	6.35662e-05	DUSP28
TC05000733.hg.1	2.36053e-05	6.44475e-05	ZMAT2
TC10001053.hg.1	2.41843e-05	6.57917e-05	FRMD4A
TC01000110.hg.1	2.66698e-05	7.22942e-05	CA6
TC15000824.hg.1	2.69584e-05	7.28164e-05	PDE8A
TC15001079.hg.1	2.72532e-05	7.33517e-05	ATP10A
TC14001358.hg.1	2.78345e-05	7.46515e-05	LOC100131497
TC12003254.hg.1	2.88619e-05	7.71345e-05	TMEM19
TC02001415.hg.1	2.91874e-05	7.77306e-05	ATG16L1
TC08001864.hg.1	3.03373e-05	8.05105e-05	RBPMS
TC11000039.hg.1	3.07843e-05	8.14123e-05	MUC2
TC11000201.hg.1	3.23515e-05	8.52597e-05	PARVA
TC03001679.hg.1	3.30909e-05	8.69064e-05	IGSF11
TC0X000382.hg.1	3.345e-05	8.75468e-05	MED12
TC17001820.hg.1	3.68904e-05	9.62192e-05	SLC16A6
TC19000614.hg.1	3.83649e-05	9.97224e-05	ZNF230
TC07002077.hg.1	4.00628e-05	0.00010378	PTPRN2
TC09001732.hg.1	4.04315e-05	0.000104379	SEC16A
TC19000210.hg.1	4.23875e-05	0.000109058	ZNF69
TC11002434.hg.1	4.27177e-05	0.000109536	ST3GAL4-AS1
TC01002342.hg.1	4.60033e-05	0.000117564	TCEA3
TC06000113.hg.1	4.73844e-05	0.000120283	RBM24
TC10001576.hg.1	4.7295e-05	0.000120283	LOXL4
TC08001847.hg.1	4.8884e-05	0.000123677	DPYSL2
TC01000410.hg.1	5.01563e-05	0.000126055	LINC01226
TC11000985.hg.1	5.00302e-05	0.000126055	ZC3H12C
TC17001637.hg.1	5.04702e-05	0.000126425	SKAP1
TC01003212.hg.1	5.46752e-05	0.000136061	ARNT
TC05002142.hg.1	5.4637e-05	0.000136061	RNF130
TC06000958.hg.1	5.58035e-05	0.000138415	TPD52L1
TC01003125.hg.1	5.70642e-05	0.000140191	FMO5
TC03002108.hg.1	5.70738e-05	0.000140191	CLDN1
TC0X001372.hg.1	5.68448e-05	0.000140191	HS6ST2
TC07000722.hg.1	5.79543e-05	0.000141894	MET
TC03003085.hg.1	6.09314e-05	0.000148704	TMCC1
TC11001728.hg.1	6.45284e-05	0.000156978	LRP4
TC01003754.hg.1	6.76931e-05	0.00016415	SLC41A1
TC12001499.hg.1	7.08998e-05	0.000171379	SLC11A2
TC04000951.hg.1	7.18494e-05	0.000173123	ATP5I
TC04000524.hg.1	7.22501e-05	0.000173537	BANK1
TC13000057.hg.1	7.38605e-05	0.000176846	ATP12A
TC20000341.hg.1	7.81482e-05	0.000186524	PI3
TC08001016.hg.1	7.87776e-05	0.000187436	PSD3
TC02001034.hg.1	8.02346e-05	0.000190306	ZAK
TC19002485.hg.1	8.32286e-05	0.000196793	TGFB1
TC04001143.hg.1	9.58582e-05	0.000225951	UCHL1-AS1
TC11002277.hg.1	9.69727e-05	0.000227871	COLCA1
TC06000956.hg.1	9.7589e-05	0.000228611	RNF217
TC01002903.hg.1	0.000104896	0.000244971	DPYD
TC05002400.hg.1	0.000107525	0.000250343	KIF2A
TC14001255.hg.1	0.000107943	0.000250546	ACTN1
TC05002162.hg.1	0.000121024	0.000280052	TRIM7
TC03003238.hg.1	0.000131452	0.000303258	FLJ46066
TC07001641.hg.1	0.000136291	0.000313469	PDAP1
TC04000798.hg.1	0.00014054	0.000321296	GLRB
TC06003681.hg.1	0.000140323	0.000321296	GSTA7P
TC08000733.hg.1	0.000141358	0.000322195	TRIB1
TC09001404.hg.1	0.000145385	0.000330381	CORO2A
TC02000959.hg.1	0.00015025	0.000340417	CCDC148-AS1
TC12000309.hg.1	0.000159108	0.000359414	LRRK2
TC06001801.hg.1	0.000160689	0.000361909	GSTA7P
TC15001653.hg.1	0.000163323	0.000366752	RPP25
TC10002123.hg.1	0.000165901	0.000371443	ANAPC16
TC0X001177.hg.1	0.000167294	0.000373458	CYSLTR1
TC01002326.hg.1	0.000176245	0.000392288	RAP1GAP
TC10001179.hg.1	0.000176849	0.00039248	FZD8
TC19001251.hg.1	0.000194911	0.000431305	EPHX3
TC05000914.hg.1	0.000201457	0.000444495	TENM2
TC13000966.hg.1	0.000204689	0.000450316	ATP12A
TC12001393.hg.1	0.000205992	0.000451873	SLC2A13
TC06001807.hg.1	0.000207024	0.000452828	GSTA4
TC05002007.hg.1	0.00020859	0.000454941	CCNJL
TC18000300.hg.1	0.000209744	0.000456147	EPB41L3
TC14001062.hg.1	0.000217419	0.000471488	LINC00639
TC04001595.hg.1	0.000218369	0.0004722	RNF150
TC05003442.hg.1	0.000229351	0.000494537	LOC100505841
TC10000890.hg.1	0.000230971	0.000495576	DMBT1
TC12002079.hg.1	0.000231138	0.000495576	HCAR3
TC01001758.hg.1	0.000245435	0.000524746	TRAF5
TC02001441.hg.1	0.000253075	0.000539561	MLPH
TC19002665.hg.1	0.000254691	0.000541485	ZNF134
TC09001881.hg.1	0.000257001	0.00054487	DCAF12
TC03001357.hg.1	0.000257803	0.000545049	LTF
TC19000576.hg.1	0.000262023	0.000552433	AXL
TC04000674.hg.1	0.000270101	0.000567885	SLC7A11-AS1
TC07003201.hg.1	0.000279604	0.000586241	WEE2-AS1
TC05000386.hg.1	0.00028942	0.000605151	BHMT2
TC01000823.hg.1	0.000296782	0.000618839	CLCA4
TC06000786.hg.1	0.000301157	0.000626241	C6orf163
TC13001163.hg.1	0.000325775	0.000675583	LOC101927121
TC10000358.hg.1	0.000354214	0.000732558	CISD1
TC01003722.hg.1	0.000363021	0.00074873	FMOD
TC19001628.hg.1	0.000379255	0.000780094	SNRPD2
TC01004040.hg.1	0.000387806	0.000793381	AKT3
TC01005394.hg.1	0.000386889	0.000793381	AK2
TC12002017.hg.1	0.000395469	0.000806885	VSIG10
TC14001256.hg.1	0.000418654	0.000851899	DCAF5
TC10000621.hg.1	0.000421846	0.0008561	PAPSS2
TC15000752.hg.1	0.00042723	0.000864713	CEMIP
TC12002877.hg.1	0.00043336	0.000874788	SLC11A2
TC03002328.hg.1	0.000437808	0.000881422	TMA7
TC04002945.hg.1	0.000469853	0.000943436	HSD17B11
TC03002355.hg.1	0.000493768	0.000988839	LOC101929159
TC09000689.hg.1	0.000525394	0.00104941	MIR219B
TC15001091.hg.1	0.000529909	0.00105565	OCA2
TC0X002326.hg.1	0.000540056	0.00107304	FIGF
TC02002187.hg.1	0.000546008	0.00108204	SEPT10
TC06003411.hg.1	0.000561398	0.00110964	HLA-DQB1
TC02001902.hg.1	0.000565008	0.00111099	LOC100132215
TC08000207.hg.1	0.000564833	0.00111099	PTK2B
TC17002142.hg.1	0.00058088	0.00113925	SLC13A2
TC09002753.hg.1	0.000582996	0.00114045	POLE3
TC02002645.hg.1	0.000598274	0.00116733	ANKRD44
TC04000329.hg.1	0.000650448	0.00126587	KIAA1211
TC04000526.hg.1	0.000675785	0.00131182	NFKB1
TC01004511.hg.1	0.000705386	0.00136579	CLCA4
TC04001344.hg.1	0.000708751	0.00136881	PLAC8
TC07001618.hg.1	0.000740047	0.00142562	PDK4
TC12003212.hg.1	0.000756425	0.00145349	ALDH2
TC06001063.hg.1	0.000786518	0.00150749	GRM1
TC11003482.hg.1	0.000834685	0.00159578	SLC43A3
TC07001897.hg.1	0.000837572	0.00159728	DGKI
TC01001953.hg.1	0.000845902	0.0016051	EDARADD
TC17000631.hg.1	0.000844555	0.0016051	CALCOCO2
TC06000657.hg.1	0.00100941	0.00191058	LOC730101
TC0X000690.hg.1	0.00102479	0.00193486	LOC645188
TC01005220.hg.1	0.0010818	0.00203744	LOC100129534
TC08000296.hg.1	0.00108743	0.00204297	PLEKHA2
TC08000052.hg.1	0.00109168	0.00204588	ZNF705B
TC02001600.hg.1	0.00110296	0.00206194	FAM49A
TC15001865.hg.1	0.00111829	0.00208545	LINC00930
TC03003384.hg.1	0.00113191	0.00210569	C3orf62
TC01002320.hg.1	0.00116157	0.0021537	EIF4G3
TC06002832.hg.1	0.00116339	0.0021537	LOC730101
TC09000357.hg.1	0.00116903	0.00215483	CEP78
TC17001670.hg.1	0.00116968	0.00215483	SPOP
TC19000921.hg.1	0.00124569	0.00228929	ZNF542P
TC17000322.hg.1	0.0012596	0.00230926	SLC13A2
TC01002479.hg.1	0.00128761	0.00235494	AK2
TC05002066.hg.1	0.00129995	0.00237179	DUSP1
TC02000571.hg.1	0.00134147	0.00244167	PROM2
TC12002894.hg.1	0.00134624	0.00244449	CALCOCO1
TC01003499.hg.1	0.00136131	0.00246596	SELP
TC17002881.hg.1	0.00137824	0.00249067	NME2
TC20000878.hg.1	0.00140367	0.0025306	SDC4
TC06004141.hg.1	0.0014124	0.00254032	SOD2
TC01004636.hg.1	0.00143222	0.00256988	SLC16A1-AS1
TC22000714.hg.1	0.00145212	0.00259944	IFT27
TC02004516.hg.1	0.00153145	0.00272821	RPL23AP7
TC03003320.hg.1	0.00153484	0.00272821	NFKBIZ
TC10000826.hg.1	0.00152895	0.00272821	PLEKHS1
TC05000604.hg.1	0.00154464	0.0027392	LMNB1
TC08002539.hg.1	0.00164149	0.00290418	ST3GAL1
TC12001554.hg.1	0.00165099	0.00291419	CALCOCO1
TC19000228.hg.1	0.00166571	0.00293335	JUNB
TC06004057.hg.1	0.00180926	0.00317877	RPS6KA2
TC6_apd_hap1000102.hg.1	0.00187907	0.00327113	HLA-DQB2
TC6_cox_hap2000196.hg.1	0.00187907	0.00327113	HLA-DQB2
TC6_dbb_hap3000182.hg.1	0.00187297	0.00327113	HLA-DQB2
TC6_mcf_hap5000171.hg.1	0.00187297	0.00327113	HLA-DQB2
TC04001286.hg.1	0.00198829	0.00345335	CXCL2
TC01003896.hg.1	0.00207447	0.00359479	SDE2
TC01006240.hg.1	0.00221552	0.00381717	AKT3
TC02000250.hg.1	0.00221788	0.00381717	LOC728730
TC15000613.hg.1	0.00221428	0.00381717	MAP2K1
TC19001553.hg.1	0.00224452	0.00385428	TGFB1
TC02002937.hg.1	0.00241247	0.00413333	PP14571
TC14001253.hg.1	0.00245818	0.00420216	ZFP36L1
TC6_mann_hap4000164.hg.1	0.00249252	0.00424176	HLA-DQB2
TC6_qbl_hap6000184.hg.1	0.00249252	0.00424176	HLA-DQB2
TC0X000216.hg.1	0.00258087	0.00438229	KRBOX4
TC19000699.hg.1	0.00275031	0.00465957	EMP3
TC06001571.hg.1	0.00284766	0.00480305	HLA-DQB2
TC6_ssto_hap7000166.hg.1	0.00284766	0.00480305	HLA-DQB2
TC03001937.hg.1	0.00313361	0.00527364	PA2G4P4
TC06000961.hg.1	0.00315862	0.00529225	NCOA7
TC16000189.hg.1	0.00315458	0.00529225	MPV17L
TC20000821.hg.1	0.00332821	0.00556413	SAMHD1
TC09001474.hg.1	0.00340393	0.0056782	TXNDC8
TC08002519.hg.1	0.00341752	0.00568837	CASC8
TC04001736.hg.1	0.0034312	0.00569864	LOC101928314
TC0X000903.hg.1	0.00364438	0.00603948	SH3KBP1
TC11001425.hg.1	0.00381107	0.00630197	DKK3
TC11000374.hg.1	0.00387835	0.00639927	CD82
TC0X001240.hg.1	0.00414598	0.00682602	RAB40A
TC11000624.hg.1	0.00415523	0.00682644	DPF2
TC11002677.hg.1	0.00424666	0.00696159	SERPING1
TC05002348.hg.1	0.00441691	0.00722507	CCDC152
TC09000601.hg.1	0.00445874	0.00726219	TLR4
TC0X000104.hg.1	0.00445105	0.00726219	ZNF645
TC03000494.hg.1	0.00470722	0.00765049	GPR15
TC01001486.hg.1	0.00473519	0.00767951	FMO3
TC6_mann_hap4000078.hg.1	0.00505539	0.00818133	HLA-DQA2
TC0X002344.hg.1	0.00588989	0.00951154	IDS2
TC12001902.hg.1	0.00594208	0.00957545	TTC41P
TC12000496.hg.1	0.00598002	0.00961618	CDK2
TC10000081.hg.1	0.00603786	0.00968867	CELF2
TC14000471.hg.1	0.00619071	0.00991297	FOS
TC10000682.hg.1	0.0062688	0.00997488	ZNF518A
TC11003338.hg.1	0.00624307	0.00997488	COLCA1
TC14000794.hg.1	0.00626507	0.00997488	TNFAIP2
TC01001223.hg.1	0.00634231	0.010064	FLG-AS1
TC11000467.hg.1	0.00635135	0.010064	SERPING1
TC06002020.hg.1	0.00642547	0.0101552	TRAF3IP2
TC6_cox_hap2000094.hg.1	0.00643565	0.0101552	HLA-DQA2
TC04000411.hg.1	0.0065411	0.0102789	CXCL1
TC11002008.hg.1	0.00652959	0.0102789	MTL5
TC03000255.hg.1	0.00660506	0.0103466	CCR2
TC14001272.hg.1	0.00661148	0.0103466	MAP3K9
TC03002115.hg.1	0.00668795	0.0104448	FGF12
TC13000805.hg.1	0.00672584	0.0104824	DNAJC3-AS1
TC10000922.hg.1	0.0067576	0.0105103	PTPRE
TC09002418.hg.1	0.00678983	0.0105388	PLIN2
TC01001545.hg.1	0.00705445	0.0109272	FAM20B
TC12002205.hg.1	0.00709744	0.0109714	CD4
TC07000484.hg.1	0.00714939	0.0110292	SRRM3
TC12000254.hg.1	0.00739904	0.0113912	LOC732360
TC06002733.hg.1	0.00743924	0.0114299	HLA-DPB2
TC02001364.hg.1	0.00761042	0.0116693	CCL20
TC20000365.hg.1	0.00763626	0.0116853	CD40
TC13001300.hg.1	0.00770841	0.011772	ARHGEF7-IT1
TC6_qbl_hap6000085.hg.1	0.00851097	0.0129715	HLA-DQA2
TC09001698.hg.1	0.0086242	0.0130874	RNU6ATAC
TC6_apd_hap1000124.hg.1	0.00862503	0.0130874	HLA-DPB2
TC6_mcf_hap5000079.hg.1	0.00863871	0.0130874	HLA-DQA2
TC04001037.hg.1	0.00882073	0.0133365	HS3ST1
TC6_dbb_hap3000087.hg.1	0.00886054	0.0133701	HLA-DQA2
TC03001906.hg.1	0.00911515	0.013727	P2RY13
TC09001769.hg.1	0.00925611	0.0139117	NRARP
TC01002036.hg.1	0.00936772	0.0140516	OR2T6
TC6_ssto_hap7000086.hg.1	0.00946259	0.0141659	HLA-DPB2
TC05001641.hg.1	0.00951728	0.0142197	SLCO4C1
TC07000391.hg.1	0.00959411	0.0143063	INTS4P1
TC6_cox_hap2000229.hg.1	0.00965065	0.0143624	HLA-DPB2
TC19001137.hg.1	0.00979484	0.0145485	ACTL9
TC19000057.hg.1	0.00984077	0.0145882	THOP1
TC6_ssto_hap7000080.hg.1	0.00995582	0.01473	HLA-DQA2
TC06000403.hg.1	0.0107293	0.0158127	HLA-DQA2
TC06000409.hg.1	0.010724	0.0158127	HLA-DPB2
TC02004836.hg.1	0.0107657	0.0158356	COL4A4
TC14001241.hg.1	0.0107871	0.0158363	PIGH
TC6_apd_hap1000047.hg.1	0.0108512	0.0158997	HLA-DQA2
TC07001288.hg.1	0.0110012	0.0160885	ELMO1
TC01003745.hg.1	0.0110988	0.0162	NUAK2
TC20000176.hg.1	0.0117348	0.0170954	FAM182A
TC0X000051.hg.1	0.0118894	0.0172875	TLR7
TC01001622.hg.1	0.0122785	0.0178191	RGS1
TC12001432.hg.1	0.0123857	0.0179403	PCED1B-AS1
TC07002893.hg.1	0.0125402	0.0181295	ELMO1
TC09000935.hg.1	0.0126844	0.0183031	PLIN2
TC08000650.hg.1	0.0129393	0.0186355	RIMS2
TC19001796.hg.1	0.0129718	0.0186469	ZNF616
TC07003397.hg.1	0.0131239	0.0188299	LOC101927550
TC12000793.hg.1	0.0132759	0.0190121	DRAM1
TC14001145.hg.1	0.0133397	0.0190675	DDHD1
TC0X000571.hg.1	0.0134107	0.0191329	SLC6A14
TC08001886.hg.1	0.01374	0.0195659	PLEKHA2
TC11003121.hg.1	0.0145348	0.0206456	RAG2
TC6_mann_hap4000214.hg.1	0.0145797	0.0206456	HLA-DPB2
TC6_qbl_hap6000211.hg.1	0.0145797	0.0206456	HLA-DPB2
TC19002097.hg.1	0.0148528	0.0209931	FXYD5
TC6_dbb_hap3000091.hg.1	0.0150719	0.0212237	HLA-DPB1
TC6_ssto_hap7000085.hg.1	0.0150719	0.0212237	HLA-DPB1
TC22001467.hg.1	0.0152773	0.0214731	APOBEC3F
TC12000611.hg.1	0.0154856	0.0217256	LYZ
TC05000271.hg.1	0.0159468	0.0222903	RGS7BP
TC10000721.hg.1	0.0159398	0.0222903	SCD
TC6_mann_hap4000213.hg.1	0.0161526	0.0225365	HLA-DPB1
TC19001677.hg.1	0.0163854	0.0228193	CARD8
TC6_qbl_hap6000210.hg.1	0.0164644	0.0228873	HLA-DPB1
TC07002494.hg.1	0.0165093	0.0229078	MUC12
TC03001761.hg.1	0.0176426	0.0244356	KIAA1257
TC16000133.hg.1	0.017794	0.0246005	MGRN1
TC06000408.hg.1	0.0178958	0.0246962	HLA-DPB1
TC07000749.hg.1	0.0184241	0.0253791	HYAL4
TC6_apd_hap1000123.hg.1	0.0185115	0.0254073	HLA-DPB1
TC6_mcf_hap5000227.hg.1	0.0185115	0.0254073	HLA-DPB1
TC05001520.hg.1	0.0189269	0.0259306	DMGDH
TC08000928.hg.1	0.0190086	0.0259956	DEFB105B
TC19000120.hg.1	0.0193603	0.026429	ADGRE1
TC02002845.hg.1	0.0197077	0.0268548	PID1
TC01001974.hg.1	0.0197981	0.026894	KMO
TC13001162.hg.1	0.0198073	0.026894	LOC105370259
TC0X001086.hg.1	0.0205885	0.0279048	SPIN2B
TC01003383.hg.1	0.020909	0.0282887	AIM2
TC04001284.hg.1	0.0211188	0.0285216	CXCL3
TC06004094.hg.1	0.0212822	0.0286474	LINC01590
TC12000021.hg.1	0.0212874	0.0286474	CACNA1C
TC0X001416.hg.1	0.0226334	0.0304048	ARHGEF6
TC07000383.hg.1	0.0234777	0.0314834	LOC641746
TC08001850.hg.1	0.023832	0.031902	PTK2B
TC10000289.hg.1	0.0240954	0.032198	RASSF4
TC05001604.hg.1	0.0252481	0.0336789	MCTP1
TC20000671.hg.1	0.0261798	0.0348604	LOC101929526
TC16000049.hg.1	0.0280311	0.0372603	FAHD1
TC6_mcf_hap5000226.hg.1	0.0283649	0.0376381	HLA-DPB2
TC06000317.hg.1	0.0285909	0.0378717	OR2H1
TC01001002.hg.1	0.0291297	0.0385182	DCLRE1B
TC08000293.hg.1	0.02956	0.0390192	TACC1
TC04001511.hg.1	0.0306507	0.0403887	TNIP3
TC02000400.hg.1	0.0324055	0.042627	ARHGAP25
TC12000730.hg.1	0.0335768	0.0440913	PLXNC1
TC09000571.hg.1	0.0347978	0.0456158	SLC31A2
TC01006061.hg.1	0.0349662	0.0457575	RAB29
TC0X001551.hg.1	0.0353477	0.0461771	CLIC2
TC02000764.hg.1	0.0357295	0.0465957	GLI2
TC09000202.hg.1	0.0361766	0.0470979	GLIPR2
TC19000544.hg.1	0.0371328	0.0482599	ZFP36
TC03001904.hg.1	0.0377453	0.0489721	P2RY14
TC12001171.hg.1	0.0380851	0.0493286	C3AR1
TC07001262.hg.1	0.0388846	0.0502783	RP9P
TC6_mann_hap4000080.hg.1	0.0396565	0.0511023	LOC100294145
TC6_qbl_hap6000087.hg.1	0.0396565	0.0511023	LOC100294145
TC19001913.hg.1	0.0401845	0.051695	LOC105372482
TC12003279.hg.1	0.0410993	0.0527824	DNAJC14
TC02004759.hg.1	0.0414312	0.0531187	LOC100130452
TC02002541.hg.1	0.0435313	0.0557171	WIPF1
TC07001217.hg.1	0.0452012	0.0577571	SKAP2
TC17000159.hg.1	0.0456287	0.0582053	ARHGAP44
TC14000988.hg.1	0.0460635	0.0586614	NOVA1
TC02004216.hg.1	0.046299	0.0588625	LOC440862
TC02001769.hg.1	0.0483042	0.0613092	SLC8A1
TC01000955.hg.1	0.04872	0.0617337	CSF1
TC10000979.hg.1	0.0496623	0.0628228	KLF6
TC12003051.hg.1	0.0504876	0.0637606	TTC41P
TC01003205.hg.1	0.0507989	0.0640471	MCL1
TC10000145.hg.1	0.0510025	0.0641972	PLXDC2
TC6_apd_hap1000010.hg.1	0.051936	0.0651561	OR2H1
TC6_mann_hap4000011.hg.1	0.051936	0.0651561	OR2H1
TC14001270.hg.1	0.0526501	0.0659429	ADAM20
TC11001551.hg.1	0.0539472	0.0674563	SLC1A2
TC13000371.hg.1	0.054312	0.0678006	RNY5P8
TC06003823.hg.1	0.0544063	0.0678069	TSPYL4
TC01000151.hg.1	0.0546681	0.0680214	PLOD1
TC01003359.hg.1	0.0592975	0.0736608	ETV3
TC02000398.hg.1	0.0595538	0.0738584	PLEK
TC17000807.hg.1	0.0602566	0.0746081	MAP2K6
TC10002952.hg.1	0.0630837	0.0779813	ARHGAP19
TC16000176.hg.1	0.0647003	0.0798496	BFAR
TC01003565.hg.1	0.0667399	0.0822331	ANGPTL1
TC05001608.hg.1	0.0669399	0.0823458	GLRX
TC08001706.hg.1	0.0672535	0.0825977	LY6D
TC06000014.hg.1	0.0691547	0.0847955	GMDS-AS1
TC19000870.hg.1	0.0713255	0.0873162	CACNG6
TC0X001312.hg.1	0.0741707	0.0906531	SEPT6
TC14002019.hg.1	0.0783909	0.095657	GCH1
TC12001602.hg.1	0.0792308	0.0965267	STAT2
TC14001152.hg.1	0.0804936	0.0979081	GCH1
TC09002189.hg.1	0.0807878	0.0979863	SLC31A2
TC11000010.hg.1	0.0808161	0.0979863	IFITM2
TC10002411.hg.1	0.0827715	0.100197	KLF6
TC02002219.hg.1	0.0843738	0.101974	IL1B
TC02000573.hg.1	0.0845351	0.102007	FAHD2A
TC04002824.hg.1	0.0850148	0.102423	LOC101928314
TC06000051.hg.1	0.0859956	0.10344	LY86
TC19000317.hg.1	0.0868106	0.104255	RAB8A
TC02002637.hg.1	0.089709	0.107566	STK17B
TC01003732.hg.1	0.0907321	0.108621	PPP1R15B
TC11002483.hg.1	0.0933917	0.111629	IFITM2
TC6_cox_hap2000096.hg.1	0.0961003	0.114686	LOC100294145
TC02001463.hg.1	0.0970156	0.115596	LOC150935
TC06002410.hg.1	0.0993956	0.118246	GMDS-AS1
TC11001811.hg.1	0.101612	0.120694	OR5B21
TC06003906.hg.1	0.103366	0.122586	PLAGL1
TC0X002006.hg.1	0.103651	0.122732	PHKA2
TC02002990.hg.1	0.104	0.122954	MYT1L-AS1
TC04000989.hg.1	0.106147	0.125296	LYAR
TC05000159.hg.1	0.112153	0.13218	IL7R
TC02001814.hg.1	0.112778	0.132711	ATP6V1E2
TC01006307.hg.1	0.114291	0.134284	FCGR3A
TC03002185.hg.1	0.125752	0.147521	LMLN-AS1
TC01004870.hg.1	0.126546	0.148222	MR1
TC11001975.hg.1	0.127131	0.148678	SPTBN2
TC0X001618.hg.1	0.130786	0.152717	MBTPS2
TC0X001207.hg.1	0.133685	0.155863	PCDH19
TC12001959.hg.1	0.13529	0.157493	GIT2
TC05001861.hg.1	0.136669	0.158854	CD14
TC6_dbb_hap3000084.hg.1	0.13767	0.159529	HLA-DQA1
TC6_mann_hap4000075.hg.1	0.13767	0.159529	HLA-DQA1
TC11001230.hg.1	0.140608	0.162685	IFITM3
TC09000128.hg.1	0.141679	0.163674	ACO1
TC07001546.hg.1	0.14257	0.164454	FGL2
TC0X000353.hg.1	0.143101	0.164816	MSN
TC07000687.hg.1	0.144235	0.165871	PIK3CG
TC06004076.hg.1	0.145065	0.166572	C2
TC07001236.hg.1	0.149012	0.170846	CPVL
TC6_mann_hap4000195.hg.1	0.150006	0.171726	C2
TC01006308.hg.1	0.15074	0.172307	FCGR3B
TC03002317.hg.1	0.153078	0.174561	EXOSC7
TC0Y000194.hg.1	0.153286	0.174561	TTTY5
TC6_ssto_hap7000198.hg.1	0.153402	0.174561	C2
TC6_dbb_hap3000060.hg.1	0.155276	0.176428	AIF1
TC20001387.hg.1	0.155692	0.176637	DDRGK1
TC6_cox_hap2000244.hg.1	0.156229	0.176718	C2
TC6_qbl_hap6000224.hg.1	0.156229	0.176718	C2
TC06000373.hg.1	0.160439	0.180404	AIF1
TC6_cox_hap2000069.hg.1	0.160439	0.180404	AIF1
TC6_qbl_hap6000060.hg.1	0.160439	0.180404	AIF1
TC6_ssto_hap7000056.hg.1	0.160439	0.180404	AIF1
TC6_mcf_hap5000212.hg.1	0.162384	0.182322	C2
TC6_dbb_hap3000221.hg.1	0.162986	0.182727	C2
TC01001568.hg.1	0.163511	0.183046	MR1
TC03000597.hg.1	0.166263	0.185852	LSAMP-AS1
TC09000250.hg.1	0.168531	0.18811	AQP7P3
TC10000640.hg.1	0.171973	0.19167	IFIT5
TC6_mcf_hap5000055.hg.1	0.173358	0.192931	AIF1
TC02000904.hg.1	0.173833	0.193176	ARHGAP15
TC06001031.hg.1	0.177168	0.196595	FLJ46906
TC06004149.hg.1	0.178924	0.197964	LOC285847
TC12001938.hg.1	0.178834	0.197964	SELPLG
TC05001617.hg.1	0.181425	0.200439	ERAP1
TC19001020.hg.1	0.192382	0.212235	MOB3A
TC11001950.hg.1	0.194453	0.214209	EIF1AD
TC01002752.hg.1	0.198213	0.217918	INSL5
TC11000155.hg.1	0.198395	0.217918	TUB
TC02001568.hg.1	0.201066	0.220533	MIR4261
TC02002641.hg.1	0.205037	0.224564	LOC100130452
TC02001253.hg.1	0.210063	0.229737	VWC2L
TC19002463.hg.1	0.21793	0.237999	TYROBP
TC09001158.hg.1	0.224084	0.244367	AQP7P1
TC14001860.hg.1	0.22683	0.247007	MEG3
TC12000467.hg.1	0.227759	0.247663	NCKAP1L
TC11001362.hg.1	0.236741	0.257062	TPP1
TC05002050.hg.1	0.240487	0.260694	LCP2
TC08001361.hg.1	0.240772	0.260694	PAG1
TC17001029.hg.1	0.241569	0.261183	CXCL16
TC07001004.hg.1	0.245655	0.265223	GIMAP4
TC07001297.hg.1	0.247764	0.267121	TRGV8
TC16000972.hg.1	0.255147	0.27469	ARHGAP17
TC14000523.hg.1	0.258416	0.277816	GPR65
TC22001468.hg.1	0.285134	0.306106	APOBEC3G
TC13000642.hg.1	0.286148	0.30676	LCP1
TC12000642.hg.1	0.2914	0.311951	GLIPR1
TC19000328.hg.1	0.296193	0.316634	USE1
TC10000181.hg.1	0.298154	0.318283	APBB1IP
TC08001556.hg.1	0.300068	0.319876	ENPP2
TC01000968.hg.1	0.301586	0.321043	CD53
TC04001305.hg.1	0.306787	0.326123	CXCL10
TC11000011.hg.1	0.308683	0.327679	IFITM1
TC05001295.hg.1	0.310748	0.32941	FYB
TC04000060.hg.1	0.319053	0.337272	STX18-AS1
TC09002375.hg.1	0.318793	0.337272	SMARCA2
TC01001724.hg.1	0.320626	0.338463	RASSF5
TC0X001121.hg.1	0.328708	0.34643	IL2RG
TC17001341.hg.1	0.329086	0.34643	EVI2B
TC11001368.hg.1	0.33414	0.351263	OR2D2
TC07001285.hg.1	0.345034	0.362214	AOAH
TC07000034.hg.1	0.354215	0.371338	LFNG
TC22000889.hg.1	0.35563	0.372308	CELSR1
TC11002896.hg.1	0.360743	0.37714	IL10RA
TC06003306.hg.1	0.370964	0.387292	DHX16
TC10001540.hg.1	0.377803	0.393891	RNY4P26
TC22001213.hg.1	0.388221	0.404197	DGCR14
TC01005930.hg.1	0.399209	0.415068	LOC101928650
TC01001640.hg.1	0.402202	0.417608	PTPRC
TC20001084.hg.1	0.403917	0.418816	CASC20
TC01006351.hg.1	0.408985	0.423492	RRAGC
TC02002853.hg.1	0.425757	0.440258	SP110
TC01003017.hg.1	0.439088	0.453426	TSPAN2
TC02001285.hg.1	0.447607	0.461595	LOC101928327
TC11001839.hg.1	0.449967	0.463399	MS4A6A
TC03000187.hg.1	0.452267	0.465137	MYD88
TC07001003.hg.1	0.454024	0.466311	GIMAP7
TC13000750.hg.1	0.45768	0.469432	LINC01069
TC03000517.hg.1	0.4641	0.475374	FAM172BP
TC12001207.hg.1	0.469538	0.480295	CD69
TC11000988.hg.1	0.477663	0.48795	FDX1
TC07002675.hg.1	0.498504	0.508555	GIMAP4
TC07003230.hg.1	0.499765	0.509156	ATP6V0E2-AS1
TC12001507.hg.1	0.511213	0.520121	BIN2
TC18000922.hg.1	0.512327	0.520557	ZBTB7C
TC06000136.hg.1	0.528948	0.536727	CASC15
TC17002768.hg.1	0.534427	0.541562	LINC00511
TC17000530.hg.1	0.543586	0.550109	MLX
TC06002616.hg.1	0.548463	0.554305	CASC15
TC10000625.hg.1	0.661982	0.668144	PTEN
TC06002356.hg.1	0.673839	0.679209	OR2J2
TC05002968.hg.1	0.691723	0.69631	FYB
TC11001507.hg.1	0.743074	0.747011	BBOX1-AS1
TC04001304.hg.1	0.749835	0.752811	CXCL9
TC02001083.hg.1	0.751796	0.753782	ITGA4
TC02004997.hg.1	0.813848	0.814921	LIMS3L
TC02000318.hg.1	0.929351	0.929351	EML6
FDR<0.1 in bold
