# Supplementary material for: Accelerated epigenetic age, inflammation, and gene expression in lung: comparisons of smokers and vapers with non-smokers
Source: Clin Epigenetics. 2023 Oct 11;15:160. doi: 10.1186/s13148-023-01577-8 (PMC10568901; doi:10.1186/s13148-023-01577-8)
Supplement: Supplementary file 7 — Additional file 7. Supplementary Table 6. Altered expression of Grim-mAA associated transcript genes in TCGA lung adenocarcinoma and squamous cell carcinoma samples compared to adjacent normal tissue. [file 13148_2023_1577_MOESM7_ESM.xlsx]

## Sheet: Supplementary Table 6
Supplementary Table 6. Altered expression of Grim-mAA associated transcript genes in TCGA lung adenocarcinoma and squamous cell carcinoma samples compared to adjacent normal tissue
	Adenocarcinoma					Squamous cell carcinoma
UCSC Gene	# Samples Altered	Y/N >=90%	Percent Samples Altered	% High in Tumor of altered samples	% Low in Tumor of altered samples	# Samples Altered	Y/N >=90%	Percent Samples Altered	% High in Tumor of altered samples	% Low in Tumor of altered samples
TTTY5	510	Y	1	0.0059	0.9941	478	Y	0.99	0.0042	0.9958
VWC2L	509	Y	1	0.0334	0.9666	466	Y	0.96	0.0086	0.9914
RAG2	502	Y	0.98	0.0418	0.9582	418	N	0.86	0.0431	0.9569
CASC8	502	Y	0.98	0.002	0.998	0	N	0	-	-
SCRT2	488	Y	0.96	0.0266	0.9734	432	N	0.89	0.1204	0.8796
FIGF	478	Y	0.94	0	1	479	Y	0.99	0	1
ZNF645	477	Y	0.94	0.0147	0.9853	458	Y	0.95	0.0087	0.9913
OR2D2	475	Y	0.93	0.0189	0.9811	457	Y	0.94	0.0153	0.9847
TACC1	473	Y	0.93	0	1	440	Y	0.91	0.0159	0.9841
DPYSL2	467	Y	0.92	0.0021	0.9979	479	Y	0.99	0	1
CALCOCO1	466	Y	0.91	0.0064	0.9936	458	Y	0.95	0	1
ANGPTL1	463	Y	0.91	0.0022	0.9978	470	Y	0.97	0.0021	0.9979
GLIPR2	461	Y	0.9	0	1	473	Y	0.98	0	1
OR5B21	451	N	0.88	0	1	454	Y	0.94	0.0286	0.9714
PID1	445	N	0.87	0.0022	0.9978	466	Y	0.96	0.0021	0.9979
ARHGAP44	442	N	0.87	0	1	475	Y	0.98	0	1
PTGER4	441	N	0.86	0.0045	0.9955	391	N	0.81	0.0205	0.9795
PAPSS2	441	N	0.86	0.0113	0.9887	463	Y	0.96	0.0065	0.9935
ANGPT1	434	N	0.85	0	1	453	Y	0.94	0	1
INSL5	432	N	0.85	0.0116	0.9884	2	N	0.004	1	0
VSIG2	430	N	0.84	0.0488	0.9512	463	Y	0.96	0	1
PROM2	430	N	0.84	0.9721	0.0279	387	N	0.8	0.9716	0.0284
TMCO5A	428	N	0.84	0.0234	0.9766	1	N	0.002	1	0
ARHGEF6	426	N	0.84	0	1	458	Y	0.95	0.0022	0.9978
FRMD4A	425	N	0.83	0.0047	0.9953	397	N	0.82	0.0453	0.9547
TLR4	422	N	0.83	0	1	449	Y	0.93	0.0045	0.9955
SELP	422	N	0.83	0	1	432	N	0.89	0	1
SERPING1	420	N	0.82	0.0048	0.9952	449	Y	0.93	0.0022	0.9978
PVT1	418	N	0.82	0.9976	0.0024	401	N	0.83	0.9975	0.0025
ARRB1	418	N	0.82	0.012	0.988	474	Y	0.98	0	1
CYP4F2	417	N	0.82	0.0887	0.9113	365	N	0.75	0.5151	0.4849
ABCC3	417	N	0.82	0.9592	0.0408	253	N	0.52	0.3478	0.6522
LRRK2	415	N	0.81	0.0096	0.9904	462	Y	0.95	0	1
AKR1C4	413	N	0.81	0.3584	0.6416	97	N	0.2	1	0
GIMAP7	411	N	0.81	0	1	442	Y	0.91	0	1
SPTBN2	411	N	0.81	1	0	420	N	0.87	0.9952	0.0048
EPHX3	410	N	0.8	0.9024	0.0976	353	N	0.73	0.6034	0.3966
PLPP3	408	N	0.8	0.0025	0.9975	421	N	0.87	0	1
PTK6	407	N	0.8	0.8673	0.1327	329	N	0.68	0.7538	0.2462
CABYR	404	N	0.79	0.9901	0.0099	426	N	0.88	0.9977	0.0023
PLAC8	403	N	0.79	0.0645	0.9355	368	N	0.76	0.0897	0.9103
GIMAP4	402	N	0.79	0	1	438	Y	0.9	0	1
EPB41L3	399	N	0.78	0.0251	0.9749	402	N	0.83	0.0473	0.9527
CELF2	397	N	0.78	0.005	0.995	472	Y	0.98	0	1
SELPLG	395	N	0.77	0.0025	0.9975	447	Y	0.92	0	1
ATG16L1	394	N	0.77	0.9924	0.0076	294	N	0.61	0.8061	0.1939
TNFSF13	394	N	0.77	0	1	476	Y	0.98	0	1
AKR1C1	390	N	0.76	0.4103	0.5897	359	N	0.74	0.8412	0.1588
FOLR1	390	N	0.76	0.1359	0.8641	479	Y	0.99	0.0021	0.9979
CDK14	390	N	0.76	0.0462	0.9538	303	N	0.63	0.099	0.901
TIMP3	388	N	0.76	0	1	426	N	0.88	0.0023	0.9977
TMEM45B	387	N	0.76	0.9561	0.0439	289	N	0.6	0.218	0.782
SEPT10	387	N	0.76	0.0026	0.9974	172	N	0.36	0.1047	0.8953
ELMO1	386	N	0.76	0.0363	0.9637	403	N	0.83	0.0124	0.9876
HS6ST2	386	N	0.76	0.9922	0.0078	352	N	0.73	0.9659	0.0341
ADGRE1	380	N	0.75	0	1	352	N	0.73	0	1
LMNB1	379	N	0.74	0.9974	0.0026	434	Y	0.9	1	0
SLCO4C1	378	N	0.74	0.0423	0.9577	324	N	0.67	0	1
SLC44A2	376	N	0.74	0.0027	0.9973	395	N	0.82	0.0051	0.9949
CCDC152	375	N	0.74	0.0053	0.9947	321	N	0.66	0.0561	0.9439
ALDH2	374	N	0.73	0.0187	0.9813	454	Y	0.94	0	1
EPB41L2	369	N	0.72	0	1	353	N	0.73	0	1
SAMHD1	368	N	0.72	0.0054	0.9946	404	N	0.83	0	1
ZAK	366	N	0.72	0.0492	0.9508	267	N	0.55	0.0974	0.9026
PTPRN2	365	N	0.72	0.1726	0.8274	460	Y	0.95	0.013	0.987
CD81	365	N	0.72	0.0082	0.9918	453	Y	0.94	0	1
REPS2	365	N	0.72	0.0192	0.9808	411	N	0.85	0	1
LOXHD1	364	N	0.71	0.0027	0.9973	432	N	0.89	0.0023	0.9977
SH3BGRL	363	N	0.71	0	1	430	N	0.89	0.0023	0.9977
PANX2	362	N	0.71	0.9392	0.0608	331	N	0.68	0.9637	0.0363
PLAGL1	362	N	0.71	0.0166	0.9834	308	N	0.64	0.0487	0.9513
MSN	362	N	0.71	0.0249	0.9751	361	N	0.75	0.0055	0.9945
B4GALT4	360	N	0.71	0.9861	0.0139	426	N	0.88	1	0
SMARCA2	360	N	0.71	0.0056	0.9944	316	N	0.65	0.1171	0.8829
C2	359	N	0.7	0.0641	0.9359	457	Y	0.94	0.0044	0.9956
RFTN1	358	N	0.7	0.1145	0.8855	458	Y	0.95	0.0131	0.9869
DCAF12	357	N	0.7	0.972	0.028	270	N	0.56	0.9333	0.0667
PDK4	357	N	0.7	0	1	458	Y	0.95	0	1
DPYD	356	N	0.7	0.1292	0.8708	427	N	0.88	0.0141	0.9859
CREB3L4	356	N	0.7	0.986	0.014	230	N	0.48	0.9522	0.0478
AXL	355	N	0.7	0.0366	0.9634	351	N	0.73	0.0114	0.9886
SLC8A1	355	N	0.7	0.0113	0.9887	397	N	0.82	0.0176	0.9824
RBPMS	351	N	0.69	0.1681	0.8319	466	Y	0.96	0.0021	0.9979
DRAM1	350	N	0.69	0.0314	0.9686	468	Y	0.97	0	1
AKR1C2	349	N	0.68	0.49	0.51	410	N	0.85	0.9073	0.0927
SLPI	348	N	0.68	0.0316	0.9684	325	N	0.67	0.0215	0.9785
FAM49A	347	N	0.68	0.0144	0.9856	363	N	0.75	0.011	0.989
SPINT2	347	N	0.68	0.9741	0.0259	377	N	0.78	0.9814	0.0186
RIMKLA	346	N	0.68	0.1012	0.8988	311	N	0.64	0.09	0.91
SEC14L3	346	N	0.68	0.0058	0.9942	437	Y	0.9	0	1
PDAP1	345	N	0.68	0.9275	0.0725	382	N	0.79	0.9974	0.0026
SCNN1G	344	N	0.67	0.0523	0.9477	402	N	0.83	0.0075	0.9925
COLCA1	344	N	0.67	0.1076	0.8924	309	N	0.64	0.2816	0.7184
KLF6	343	N	0.67	0	1	411	N	0.85	0	1
ABCB6	342	N	0.67	1	0	397	N	0.82	0.9849	0.0151
BHMT2	341	N	0.67	0.6364	0.3636	381	N	0.79	0.0525	0.9475
CA6	341	N	0.67	0.2229	0.7771	366	N	0.76	0.3443	0.6557
AKT3	341	N	0.67	0.0323	0.9677	318	N	0.66	0.1415	0.8585
SLC31A2	338	N	0.66	0.003	0.997	338	N	0.7	0	1
GAD1	332	N	0.65	1	0	359	N	0.74	1	0
TMOD2	331	N	0.65	0.0151	0.9849	332	N	0.69	0.0241	0.9759
TCEA3	331	N	0.65	0.6888	0.3112	241	N	0.5	0.0788	0.9212
ARHGAP25	331	N	0.65	0.0151	0.9849	365	N	0.75	0.0027	0.9973
HGD	330	N	0.65	0.8212	0.1788	323	N	0.67	0.1053	0.8947
SDCBP2	330	N	0.65	0.6333	0.3667	309	N	0.64	0.7249	0.2751
GCLC	328	N	0.64	0.8567	0.1433	408	N	0.84	0.9926	0.0074
ADAM28	328	N	0.64	0.9817	0.0183	112	N	0.23	0.8125	0.1875
MGLL	327	N	0.64	0.0826	0.9174	460	Y	0.95	0	1
ITPR1	326	N	0.64	0.0583	0.9417	445	Y	0.92	0.0022	0.9978
ZBTB7C	326	N	0.64	0.1656	0.8344	297	N	0.61	0.6768	0.3232
SULF1	325	N	0.64	0.9815	0.0185	231	N	0.48	0.9913	0.0087
AQP7P3	325	N	0.64	0.08	0.92	34	N	0.07	1	0
THOP1	325	N	0.64	0.9631	0.0369	360	N	0.74	0.9972	0.0028
DMGDH	324	N	0.64	0.6852	0.3148	309	N	0.64	0.0615	0.9385
NCKAP1L	324	N	0.64	0.0031	0.9969	381	N	0.79	0.0026	0.9974
CD4	323	N	0.63	0.0341	0.9659	380	N	0.79	0	1
CYSLTR1	322	N	0.63	0.0839	0.9161	418	N	0.86	0.0048	0.9952
FCGR3A	322	N	0.63	0.0062	0.9938	326	N	0.67	0.0031	0.9969
DTNA	321	N	0.63	0.2212	0.7788	324	N	0.67	0.1636	0.8364
SRRM3	321	N	0.63	0.9844	0.0156	398	N	0.82	1	0
CLIP4	320	N	0.63	0.0594	0.9406	248	N	0.51	0.3427	0.6573
PLEKHA2	319	N	0.63	0.0345	0.9655	182	N	0.38	0.2198	0.7802
EVI2B	319	N	0.63	0	1	401	N	0.83	0.0025	0.9975
PLOD1	319	N	0.63	0.9812	0.0188	245	N	0.51	0.9796	0.0204
VSIG10	318	N	0.62	0.0189	0.9811	268	N	0.55	0.0299	0.9701
NQO1	316	N	0.62	0.9873	0.0127	320	N	0.66	0.85	0.15
DNAJC14	316	N	0.62	0.5981	0.4019	281	N	0.58	0.7509	0.2491
CNGB1	316	N	0.62	0.8481	0.1519	237	N	0.49	0.8017	0.1983
RNFT2	316	N	0.62	0.9905	0.0095	293	N	0.61	0.9352	0.0648
EGF	315	N	0.62	0.9111	0.0889	266	N	0.55	0.6654	0.3346
MTL5	315	N	0.62	0.9619	0.0381	448	Y	0.93	1	0
RPS6KA2	315	N	0.62	0.0349	0.9651	474	Y	0.98	0	1
LCP1	314	N	0.62	0.0096	0.9904	359	N	0.74	0.0056	0.9944
ELMOD1	312	N	0.61	0.016	0.984	256	N	0.53	0.0273	0.9727
PVRL3	312	N	0.61	0.1058	0.8942	347	N	0.72	0.098	0.902
DUSP1	311	N	0.61	0.0032	0.9968	414	N	0.86	0	1
LY86	311	N	0.61	0.0064	0.9936	413	N	0.85	0	1
CCNJL	310	N	0.61	0.7774	0.2226	363	N	0.75	0.0331	0.9669
TMPRSS3	310	N	0.61	0.2935	0.7065	358	N	0.74	0.067	0.933
CLIC2	309	N	0.61	0.0421	0.9579	435	Y	0.9	0.0092	0.9908
NME2	307	N	0.6	1	0	370	N	0.76	1	0
LINC01226	307	N	0.6	0.544	0.456	26	N	0.05	1	0
ACSS1	306	N	0.6	0.2092	0.7908	228	N	0.47	0.386	0.614
IMPA2	305	N	0.6	0.7148	0.2852	231	N	0.48	0.8355	0.1645
SYNJ2	305	N	0.6	1	0	143	N	0.3	0.993	0.007
LYZ	304	N	0.6	0.0461	0.9539	349	N	0.72	0.0057	0.9943
ANKRD44	303	N	0.59	0.0099	0.9901	420	N	0.87	0	1
NT5E	302	N	0.59	0.8245	0.1755	311	N	0.64	0.2733	0.7267
CXCL16	302	N	0.59	0.0033	0.9967	459	Y	0.95	0	1
TYROBP	302	N	0.59	0.0033	0.9967	415	N	0.86	0	1
TJP2	302	N	0.59	0.0166	0.9834	288	N	0.6	0	1
RAP1GAP	301	N	0.59	0.4917	0.5083	301	N	0.62	0.0199	0.9801
POLA2	300	N	0.59	0.9767	0.0233	424	N	0.88	0.9976	0.0024
PCDH20	300	N	0.59	0.12	0.88	414	N	0.86	0.0072	0.9928
P2RY14	300	N	0.59	0.0033	0.9967	450	Y	0.93	0	1
SH3D19	299	N	0.59	0	1	423	N	0.87	0	1
ATP10A	298	N	0.58	0.0403	0.9597	466	Y	0.96	0.0043	0.9957
ZIK1	298	N	0.58	0.3926	0.6074	364	N	0.75	0.3132	0.6868
COL4A4	298	N	0.58	0.0168	0.9832	449	Y	0.93	0.0045	0.9955
PRKAR2B	297	N	0.58	0.1987	0.8013	379	N	0.78	0.0897	0.9103
MBTPS2	297	N	0.58	0.8889	0.1111	223	N	0.46	0.9013	0.0987
ZC3H12C	297	N	0.58	0.0168	0.9832	232	N	0.48	0.0086	0.9914
TMEM173	295	N	0.58	0.1017	0.8983	420	N	0.87	0.0048	0.9952
SLC1A2	293	N	0.57	0.058	0.942	310	N	0.64	0.0548	0.9452
GALNT5	293	N	0.57	0.1468	0.8532	384	N	0.79	0.0495	0.9505
DKK3	292	N	0.57	0.0171	0.9829	241	N	0.5	0.0622	0.9378
HCAR3	292	N	0.57	0.0103	0.9897	172	N	0.36	0.4186	0.5814
OCA2	292	N	0.57	0.1849	0.8151	306	N	0.63	0.4085	0.5915
GABRB2	291	N	0.57	0.1271	0.8729	314	N	0.65	0.0223	0.9777
RCBTB2	291	N	0.57	0.0275	0.9725	241	N	0.5	0.0332	0.9668
CALCOCO2	291	N	0.57	0.0344	0.9656	390	N	0.81	0.0077	0.9923
TRAF5	289	N	0.57	0.9723	0.0277	48	N	0.1	0.7708	0.2292
PTPRC	289	N	0.57	0.0277	0.9723	356	N	0.74	0.0056	0.9944
LFNG	288	N	0.56	0.8125	0.1875	281	N	0.58	0.2242	0.7758
DMBT1	287	N	0.56	0.0523	0.9477	357	N	0.74	0	1
HLA-DPB1	285	N	0.56	0.0246	0.9754	426	N	0.88	0	1
IL7R	285	N	0.56	0	1	311	N	0.64	0	1
FAM177B	284	N	0.56	0.9296	0.0704	21	N	0.04	1	0
F8	284	N	0.56	0	1	464	Y	0.96	0	1
KIF2A	283	N	0.55	0.9223	0.0777	170	N	0.35	0.9706	0.0294
GSTA4	282	N	0.55	0.0496	0.9504	155	N	0.32	0.5806	0.4194
AKR1C3	281	N	0.55	0.5516	0.4484	365	N	0.75	0.7397	0.2603
GPX2	279	N	0.55	0.8889	0.1111	405	N	0.84	0.9951	0.0049
TLR5	278	N	0.55	0.1187	0.8813	238	N	0.49	0.1008	0.8992
EMP3	278	N	0.55	0.0216	0.9784	379	N	0.78	0	1
PLXDC2	278	N	0.55	0.0252	0.9748	286	N	0.59	0.0315	0.9685
PARVA	277	N	0.54	0.0253	0.9747	333	N	0.69	0.018	0.982
CLDN10	277	N	0.54	0.8881	0.1119	289	N	0.6	0.7578	0.2422
PAG1	277	N	0.54	0.1697	0.8303	442	Y	0.91	0.0045	0.9955
TRAF3IP2	277	N	0.54	0.0542	0.9458	168	N	0.35	0.7321	0.2679
CACNG4	276	N	0.54	0.0543	0.9457	322	N	0.67	0.0124	0.9876
IFITM1	276	N	0.54	0.8333	0.1667	84	N	0.17	0.4762	0.5238
RASSF5	276	N	0.54	0.029	0.971	337	N	0.7	0.0356	0.9644
TLR7	275	N	0.54	0.0291	0.9709	328	N	0.68	0	1
TENM2	275	N	0.54	0.0691	0.9309	371	N	0.77	0.9084	0.0916
ATP6V1E2	274	N	0.54	0.9088	0.0912	335	N	0.69	0.9552	0.0448
CYP2A7	274	N	0.54	0.062	0.938	17	N	0.04	1	0
BANK1	273	N	0.54	0.033	0.967	389	N	0.8	0.0077	0.9923
MET	272	N	0.53	0.6691	0.3309	109	N	0.23	0.5138	0.4862
FBXL7	271	N	0.53	0.0258	0.9742	296	N	0.61	0.0709	0.9291
CARD8	271	N	0.53	0.0037	0.9963	397	N	0.82	0.0025	0.9975
AK2	271	N	0.53	0.9779	0.0221	191	N	0.39	0.822	0.178
CD82	270	N	0.53	0.0593	0.9407	178	N	0.37	0.264	0.736
TSPAN13	270	N	0.53	0.0407	0.9593	358	N	0.74	0	1
SCD	270	N	0.53	0.0222	0.9778	123	N	0.25	0.2276	0.7724
CD40	268	N	0.53	0.1567	0.8433	237	N	0.49	0.1519	0.8481
CPVL	267	N	0.52	0.0375	0.9625	284	N	0.59	0.0176	0.9824
P2RY13	266	N	0.52	0.0226	0.9774	368	N	0.76	0.0082	0.9918
IDS	265	N	0.52	0.2868	0.7132	339	N	0.7	0.0236	0.9764
FNIP2	265	N	0.52	0.0906	0.9094	445	Y	0.92	0	1
GPR65	265	N	0.52	0.0038	0.9962	390	N	0.81	0.0051	0.9949
EIF1AD	264	N	0.52	0.9924	0.0076	282	N	0.58	0.9787	0.0213
SEC14L1	264	N	0.52	0.0038	0.9962	253	N	0.52	0	1
C5orf30	262	N	0.51	0.8092	0.1908	210	N	0.43	0.9286	0.0714
BIN2	262	N	0.51	0.0191	0.9809	412	N	0.85	0.0073	0.9927
CAPN13	261	N	0.51	0.6054	0.3946	343	N	0.71	0.2012	0.7988
PTK2B	259	N	0.51	0.027	0.973	261	N	0.54	0.069	0.931
TTC9	259	N	0.51	0.7722	0.2278	274	N	0.57	0.4854	0.5146
SKAP2	259	N	0.51	0.1969	0.8031	322	N	0.67	0.0093	0.9907
RAB40A	259	N	0.51	0.0039	0.9961	266	N	0.55	0.0075	0.9925
LOXL4	258	N	0.51	0.3992	0.6008	347	N	0.72	0.513	0.487
MCTP1	257	N	0.5	0.0895	0.9105	351	N	0.73	0.0256	0.9744
AIM2	257	N	0.5	0.9611	0.0389	200	N	0.41	0.95	0.05
SLC7A11	255	N	0.5	0.9922	0.0078	325	N	0.67	0.9877	0.0123
FMO3	255	N	0.5	0.0235	0.9765	364	N	0.75	0.1429	0.8571
CTTNBP2	254	N	0.5	0.0551	0.9449	316	N	0.65	0.4525	0.5475
CD53	254	N	0.5	0.0039	0.9961	365	N	0.75	0.0055	0.9945
LINC00930	253	N	0.5	0.0356	0.9644	332	N	0.69	0.006	0.994
SLC43A3	252	N	0.49	0.5238	0.4762	402	N	0.83	0.0224	0.9776
ABHD2	252	N	0.49	0.0952	0.9048	278	N	0.57	0.0827	0.9173
PSD3	251	N	0.49	0.9084	0.0916	217	N	0.45	0.8802	0.1198
NOX1	251	N	0.49	0.8964	0.1036	145	N	0.3	0.3241	0.6759
TSPAN5	251	N	0.49	0.8207	0.1793	185	N	0.38	0.8216	0.1784
ZNF542P	250	N	0.49	0.284	0.716	346	N	0.71	0.1647	0.8353
PPP1R16B	249	N	0.49	0.008	0.992	326	N	0.67	0.0031	0.9969
TKT	247	N	0.48	0.9352	0.0648	305	N	0.63	0.6295	0.3705
PFN2	247	N	0.48	0.8866	0.1134	440	Y	0.91	0.9727	0.0273
AAGAB	247	N	0.48	0.9717	0.0283	362	N	0.75	0.9972	0.0028
RBM24	247	N	0.48	0.0405	0.9595	208	N	0.43	0.1154	0.8846
CYP4X1	247	N	0.48	0.1255	0.8745	291	N	0.6	0.2131	0.7869
CNN3	246	N	0.48	0.0488	0.9512	297	N	0.61	0.0539	0.9461
MEF2C	245	N	0.48	0.0816	0.9184	430	N	0.89	0.0023	0.9977
SCGB1A1	245	N	0.48	0	1	238	N	0.49	0	1
S100A14	245	N	0.48	0.6367	0.3633	314	N	0.65	0.7197	0.2803
SOX9	244	N	0.48	0.6803	0.3197	311	N	0.64	0.8907	0.1093
C3	243	N	0.48	0.2058	0.7942	356	N	0.74	0	1
RNF175	243	N	0.48	0.1646	0.8354	182	N	0.38	0.5	0.5
APBB1IP	242	N	0.47	0.0496	0.9504	387	N	0.8	0.0052	0.9948
IFIT5	241	N	0.47	0.0747	0.9253	306	N	0.63	0.0098	0.9902
COA6	240	N	0.47	1	0	299	N	0.62	1	0
DHX16	240	N	0.47	0.9375	0.0625	224	N	0.46	0.8929	0.1071
TENM4	238	N	0.47	0.9748	0.0252	366	N	0.76	0.9863	0.0137
DDRGK1	236	N	0.46	0.3559	0.6441	65	N	0.13	0.3077	0.6923
CACNA2D3	235	N	0.46	0.1745	0.8255	285	N	0.59	0.8	0.2
SLC6A20	235	N	0.46	0.0723	0.9277	372	N	0.77	0.0027	0.9973
TFF1	235	N	0.46	1	0	99	N	0.2	1	0
CX3CR1	235	N	0.46	0	1	401	N	0.83	0	1
SLC2A13	235	N	0.46	0.2213	0.7787	293	N	0.61	0.0205	0.9795
HSD17B11	234	N	0.46	0.0641	0.9359	446	Y	0.92	0	1
NOVA1	234	N	0.46	0.4872	0.5128	287	N	0.59	0.223	0.777
GLRB	233	N	0.46	0.7124	0.2876	279	N	0.58	0.2151	0.7849
OSGIN1	233	N	0.46	0.5064	0.4936	282	N	0.58	0.6879	0.3121
TUB	230	N	0.45	0.0478	0.9522	130	N	0.27	0.3154	0.6846
GALNT12	230	N	0.45	0.3739	0.6261	363	N	0.75	0.0138	0.9862
GSR	229	N	0.45	0.8472	0.1528	309	N	0.64	0.8414	0.1586
SH3KBP1	229	N	0.45	0.2882	0.7118	432	N	0.89	0.0417	0.9583
AKR1B1	228	N	0.45	0.3728	0.6272	232	N	0.48	0.6034	0.3966
PLIN2	227	N	0.45	0.0881	0.9119	334	N	0.69	0.018	0.982
TRIM16L	226	N	0.44	0.8496	0.1504	333	N	0.69	0.991	0.009
SGK1	224	N	0.44	0	1	130	N	0.27	0.5538	0.4462
NRCAM	224	N	0.44	0.2813	0.7188	396	N	0.82	0.8005	0.1995
TRIM7	222	N	0.44	0.4144	0.5856	361	N	0.75	0.9169	0.0831
ZNF134	222	N	0.44	0.2207	0.7793	222	N	0.46	0.5631	0.4369
TMEM19	222	N	0.44	0.1261	0.8739	186	N	0.38	0.7581	0.2419
ATP2A3	221	N	0.43	0.5973	0.4027	238	N	0.49	0.0588	0.9412
RAB29	221	N	0.43	0.3801	0.6199	131	N	0.27	0.374	0.626
ST8SIA1	221	N	0.43	0.0724	0.9276	254	N	0.52	0.1024	0.8976
WIPF1	221	N	0.43	0.181	0.819	294	N	0.61	0.0204	0.9796
MLPH	221	N	0.43	0.2308	0.7692	452	Y	0.93	0.0022	0.9978
MAP2K6	221	N	0.43	0.7692	0.2308	267	N	0.55	0.8689	0.1311
LCP2	221	N	0.43	0.0407	0.9593	345	N	0.71	0.0029	0.9971
MPV17L	221	N	0.43	0.4796	0.5204	301	N	0.62	0.6512	0.3488
HTATIP2	221	N	0.43	0.9231	0.0769	289	N	0.6	0.9066	0.0934
PIK3CG	220	N	0.43	0.0409	0.9591	315	N	0.65	0.0095	0.9905
AIF1	220	N	0.43	0.0409	0.9591	376	N	0.78	0.0053	0.9947
SLC11A2	219	N	0.43	0.5525	0.4475	170	N	0.35	0.1059	0.8941
SLC13A2	219	N	0.43	0.1644	0.8356	12	N	0.025	1	0
RNF217	219	N	0.43	0.1781	0.8219	368	N	0.76	0.9484	0.0516
CACNA1D	217	N	0.43	0.129	0.871	462	Y	0.95	0.0022	0.9978
CD69	216	N	0.42	0.0139	0.9861	339	N	0.7	0.0059	0.9941
TPD52L1	216	N	0.42	0.5139	0.4861	429	N	0.89	0.972	0.028
AKR1B10	215	N	0.42	1	0	374	N	0.77	1	0
LY6D	215	N	0.42	1	0	341	N	0.7	1	0
TSPAN2	215	N	0.42	0.0326	0.9674	284	N	0.59	0.0211	0.9789
TRIM16	214	N	0.42	0.5421	0.4579	271	N	0.56	0.9483	0.0517
FGL2	213	N	0.42	0.0516	0.9484	295	N	0.61	0.0034	0.9966
UCHL1	212	N	0.42	0.9717	0.0283	329	N	0.68	0.9939	0.0061
DCAF5	212	N	0.42	0.1887	0.8113	302	N	0.62	0.1656	0.8344
ZSCAN31	212	N	0.42	0.4717	0.5283	137	N	0.28	0.3285	0.6715
TACR1	212	N	0.42	0.0802	0.9198	253	N	0.52	0.0632	0.9368
IFITM2	212	N	0.42	0.1274	0.8726	407	N	0.84	0	1
GPAT3	211	N	0.41	0.2701	0.7299	329	N	0.68	0.3951	0.6049
RRBP1	211	N	0.41	0.9005	0.0995	51	N	0.11	0.2745	0.7255
SKAP1	211	N	0.41	0.5924	0.4076	203	N	0.42	0.1921	0.8079
HS3ST1	211	N	0.41	0.9526	0.0474	147	N	0.3	0.7891	0.2109
ERAP1	211	N	0.41	0.1706	0.8294	256	N	0.53	0.1094	0.8906
PLEK	211	N	0.41	0.019	0.981	294	N	0.61	0.0204	0.9796
CDK2	210	N	0.41	0.9	0.1	355	N	0.73	0.9944	0.0056
KMO	210	N	0.41	0.0095	0.9905	374	N	0.77	0	1
CX3CL1	209	N	0.41	0.0144	0.9856	132	N	0.27	0.0076	0.9924
PTEN	209	N	0.41	0.0574	0.9426	282	N	0.58	0.0674	0.9326
RRAGC	209	N	0.41	0.1292	0.8708	161	N	0.33	0.3975	0.6025
DGKI	208	N	0.41	0.8846	0.1154	234	N	0.48	0.9188	0.0812
ARNT	208	N	0.41	0.1587	0.8413	292	N	0.6	0.0274	0.9726
C3AR1	208	N	0.41	0.0288	0.9712	311	N	0.64	0.0032	0.9968
PTPRE	207	N	0.41	0.1932	0.8068	424	N	0.88	0.0047	0.9953
S100A10	207	N	0.41	0.2947	0.7053	206	N	0.43	0.0825	0.9175
FMO5	207	N	0.41	0.3382	0.6618	439	Y	0.91	0	1
LRP8	206	N	0.4	0.9806	0.0194	343	N	0.71	0.9942	0.0058
SFXN3	206	N	0.4	0.2816	0.7184	399	N	0.82	0.015	0.985
TMC7	206	N	0.4	0.1408	0.8592	285	N	0.59	0.0702	0.9298
AKR1B15	205	N	0.4	1	0	448	Y	0.93	0.9509	0.0491
TXNRD1	205	N	0.4	0.8537	0.1463	246	N	0.51	0.8008	0.1992
AOAH	205	N	0.4	0.039	0.961	252	N	0.52	0.1865	0.8135
ANAPC16	205	N	0.4	0.0976	0.9024	112	N	0.23	0.0625	0.9375
DHX35	203	N	0.4	0.7685	0.2315	361	N	0.75	0.9723	0.0277
DCLRE1B	203	N	0.4	0.5616	0.4384	146	N	0.3	0.7397	0.2603
RAB8A	202	N	0.4	0.099	0.901	174	N	0.36	0.3103	0.6897
IL10RA	200	N	0.39	0.03	0.97	344	N	0.71	0.0087	0.9913
MATN2	199	N	0.39	0.1156	0.8844	174	N	0.36	0.569	0.431
STAT2	198	N	0.39	0.9495	0.0505	98	N	0.2	0.7857	0.2143
RNF150	198	N	0.39	0.298	0.702	225	N	0.46	0.2489	0.7511
IL2RG	196	N	0.38	0.2806	0.7194	304	N	0.63	0.0888	0.9112
DGCR14	196	N	0.38	0.7755	0.2245	267	N	0.55	0.9476	0.0524
TRPV1	195	N	0.38	0.9744	0.0256	92	N	0.19	0.75	0.25
FCGR3B	194	N	0.38	0	1	257	N	0.53	0.0117	0.9883
IL1B	193	N	0.38	0.0311	0.9689	101	N	0.21	0.0495	0.9505
G6PD	192	N	0.38	0.901	0.099	289	N	0.6	0.9343	0.0657
ME1	190	N	0.37	0.6263	0.3737	298	N	0.62	0.8658	0.1342
FZD8	190	N	0.37	0.1105	0.8895	253	N	0.52	0.1344	0.8656
ALDH3A1	189	N	0.37	0.3598	0.6402	225	N	0.46	0.8978	0.1022
GLIPR1	189	N	0.37	0.1005	0.8995	234	N	0.48	0.0812	0.9188
CEMIP	188	N	0.37	0.9255	0.0745	83	N	0.17	0.9036	0.0964
SPOP	188	N	0.37	0.1064	0.8936	282	N	0.58	0.0213	0.9787
RGS7BP	186	N	0.36	0.0806	0.9194	341	N	0.7	0	1
KCNJ2	184	N	0.36	0.0489	0.9511	97	N	0.2	0.4433	0.5567
ARHGAP15	184	N	0.36	0.0652	0.9348	360	N	0.74	0.0139	0.9861
FAM110C	184	N	0.36	0.4185	0.5815	340	N	0.7	0.9	0.1
PIR	182	N	0.36	0.6868	0.3132	340	N	0.7	0.9471	0.0529
MED6	182	N	0.36	0.9396	0.0604	243	N	0.5	0.9794	0.0206
ST3GAL1	182	N	0.36	0.2418	0.7582	203	N	0.42	0.1182	0.8818
MAP1B	181	N	0.35	0.5801	0.4199	225	N	0.46	0.7867	0.2133
ACTN1	181	N	0.35	0.5138	0.4862	156	N	0.32	0.7436	0.2564
GCLM	181	N	0.35	0.9337	0.0663	319	N	0.66	0.9655	0.0345
FGF12	181	N	0.35	0.326	0.674	238	N	0.49	0.8319	0.1681
SUPT3H	181	N	0.35	0.663	0.337	185	N	0.38	0.773	0.227
SYBU	180	N	0.35	0.1944	0.8056	271	N	0.56	0.0221	0.9779
FXYD5	180	N	0.35	0.4444	0.5556	254	N	0.52	0.1378	0.8622
APOBEC3F	179	N	0.35	0.7374	0.2626	198	N	0.41	0.8384	0.1616
PDE8A	178	N	0.35	0.2809	0.7191	179	N	0.37	0.0447	0.9553
RNF130	178	N	0.35	0.0337	0.9663	395	N	0.82	0.0076	0.9924
TSPYL4	178	N	0.35	0.0787	0.9213	203	N	0.42	0.1429	0.8571
CASC15	178	N	0.35	0.8202	0.1798	175	N	0.36	0.7486	0.2514
CACNA1C	177	N	0.35	0.0113	0.9887	362	N	0.75	0.0083	0.9917
RASSF4	176	N	0.35	0.7898	0.2102	192	N	0.4	0.1563	0.8438
BMPR1B	175	N	0.34	0.1029	0.8971	172	N	0.36	0.1163	0.8837
SOD1	175	N	0.34	0.9714	0.0286	242	N	0.5	0.9545	0.0455
ATP6V0A4	174	N	0.34	0.7644	0.2356	156	N	0.32	0.2821	0.7179
TGFB1	174	N	0.34	0.069	0.931	213	N	0.44	0.23	0.77
SLC3A2	174	N	0.34	0.8103	0.1897	336	N	0.69	0.9881	0.0119
FAM20B	174	N	0.34	0.1379	0.8621	195	N	0.4	0.7949	0.2051
DDHD1	174	N	0.34	0.1609	0.8391	179	N	0.37	0.162	0.838
ACO1	173	N	0.34	0.4451	0.5549	292	N	0.6	0.0411	0.9589
MR1	172	N	0.34	0.4477	0.5523	199	N	0.41	0.201	0.799
TNNT3	170	N	0.33	0.0235	0.9765	124	N	0.26	0.3226	0.6774
FAHD1	170	N	0.33	0.9882	0.0118	177	N	0.37	0.9492	0.0508
FAHD2A	170	N	0.33	0.4941	0.5059	148	N	0.31	0.8514	0.1486
ZFP36	169	N	0.33	0	1	287	N	0.59	0	1
HNMT	169	N	0.33	0.1834	0.8166	408	N	0.84	0.0074	0.9926
MUC12	168	N	0.33	0.1905	0.8095	194	N	0.4	0.0412	0.9588
CYP4F11	167	N	0.33	0.7246	0.2754	275	N	0.57	0.8836	0.1164
DPF2	166	N	0.33	0.8554	0.1446	265	N	0.55	0.917	0.083
DEFB1	166	N	0.33	0.4639	0.5361	219	N	0.45	0.6073	0.3927
APITD1	166	N	0.33	0.9699	0.0301	172	N	0.36	0.9767	0.0233
CORO2A	165	N	0.32	0.6485	0.3515	279	N	0.58	0.8853	0.1147
ITGA4	164	N	0.32	0.061	0.939	214	N	0.44	0.0093	0.9907
CEP78	164	N	0.32	0.8598	0.1402	290	N	0.6	0.9966	0.0034
ARHGAP17	164	N	0.32	0.0488	0.9512	340	N	0.7	0.0088	0.9912
GATS	163	N	0.32	0.4785	0.5215	178	N	0.37	0.427	0.573
KIAA1549	163	N	0.32	0.773	0.227	209	N	0.43	0.7416	0.2584
RIMS2	163	N	0.32	1	0	417	N	0.86	0.9856	0.0144
LRP4	162	N	0.32	0.1605	0.8395	152	N	0.31	0.7895	0.2105
TPRXL	162	N	0.32	0.4691	0.5309	438	Y	0.9	0.984	0.016
FMOD	162	N	0.32	0.1975	0.8025	254	N	0.52	0.0512	0.9488
SP110	162	N	0.32	0.3765	0.6235	299	N	0.62	0.0301	0.9699
ATP6V0E2-AS1	162	N	0.32	0.7222	0.2778	181	N	0.37	0.5525	0.4475
SLC41A1	161	N	0.32	0.118	0.882	134	N	0.28	0.0373	0.9627
KIAA1211	161	N	0.32	0.9441	0.0559	157	N	0.32	0.5605	0.4395
BFAR	161	N	0.32	0.646	0.354	140	N	0.29	0.25	0.75
IGSF11	160	N	0.31	0.7375	0.2625	431	N	0.89	0.9768	0.0232
SEPT6	160	N	0.31	0.7313	0.2688	191	N	0.39	0.1257	0.8743
CYP4F3	159	N	0.31	0.6981	0.3019	231	N	0.48	0.9697	0.0303
APOBEC3G	159	N	0.31	0.3711	0.6289	150	N	0.31	0.4333	0.5667
NFE2L1	159	N	0.31	0.2327	0.7673	223	N	0.46	0.861	0.139
ZMAT2	158	N	0.31	0.5127	0.4873	195	N	0.4	0.4	0.6
USE1	158	N	0.31	0.6203	0.3797	159	N	0.33	0.9623	0.0377
EIF4G3	157	N	0.31	0.9363	0.0637	118	N	0.24	0.8051	0.1949
DUSP28	157	N	0.31	0.8217	0.1783	108	N	0.22	0.7593	0.2407
BMP4	154	N	0.3	0.2078	0.7922	198	N	0.41	0.0455	0.9545
IFITM3	154	N	0.3	0.3312	0.6688	201	N	0.42	0.0299	0.9701
HLA-DQA1	154	N	0.3	0.0195	0.9805	194	N	0.4	0	1
SDC4	153	N	0.3	0.0458	0.9542	290	N	0.6	0.0103	0.9897
PCED1B-AS1	150	N	0.29	0.1333	0.8667	264	N	0.55	0.0227	0.9773
FMNL2	150	N	0.29	0.26	0.74	172	N	0.36	0.157	0.843
ARHGAP19	150	N	0.29	0.14	0.86	150	N	0.31	0.6467	0.3533
CBR1	149	N	0.29	0.9195	0.0805	296	N	0.61	0.9054	0.0946
KIAA0319	148	N	0.29	0.4527	0.5473	270	N	0.56	0.3593	0.6407
KLHL8	148	N	0.29	0.1622	0.8378	109	N	0.23	0.2569	0.7431
PNRC1	148	N	0.29	0.0068	0.9932	222	N	0.46	0.027	0.973
SLC6A14	147	N	0.29	0.2653	0.7347	266	N	0.55	0.015	0.985
KRBOX4	147	N	0.29	0.3197	0.6803	133	N	0.27	0.2707	0.7293
CISD1	147	N	0.29	0.966	0.034	171	N	0.35	0.9766	0.0234
C3orf62	146	N	0.29	0.0753	0.9247	234	N	0.48	0.0513	0.9487
HLA-DQB1	146	N	0.29	0.0342	0.9658	259	N	0.54	0	1
HSD17B13	144	N	0.28	0.0625	0.9375	272	N	0.56	0.0368	0.9632
LRRC8D	143	N	0.28	0.958	0.042	344	N	0.71	0.9855	0.0145
LYAR	143	N	0.28	0.5734	0.4266	184	N	0.38	0.8804	0.1196
LTF	142	N	0.28	0.5563	0.4437	136	N	0.28	0.4485	0.5515
LPIN1	142	N	0.28	0.5211	0.4789	216	N	0.45	0.1713	0.8287
TALDO1	141	N	0.28	0.9787	0.0213	258	N	0.53	0.9535	0.0465
CDC14B	141	N	0.28	0.1986	0.8014	217	N	0.45	0.1567	0.8433
PI3	141	N	0.28	0.5461	0.4539	329	N	0.68	0.9605	0.0395
MYD88	141	N	0.28	0	1	337	N	0.7	0	1
CYP2A6	140	N	0.27	0.1357	0.8643	137	N	0.28	0.0803	0.9197
MAP2K1	140	N	0.27	0.4714	0.5286	218	N	0.45	0.7661	0.2339
PRDX1	140	N	0.27	0.9286	0.0714	302	N	0.62	0.9702	0.0298
GLRX	139	N	0.27	0.0647	0.9353	392	N	0.81	0.0077	0.9923
KIAA1147	138	N	0.27	0.2609	0.7391	187	N	0.39	0.2246	0.7754
TMCC1	138	N	0.27	0.7536	0.2464	183	N	0.38	0.776	0.224
TNFAIP2	138	N	0.27	0.6087	0.3913	76	N	0.16	0.6184	0.3816
SLAMF7	137	N	0.27	0.8759	0.1241	99	N	0.2	0.5758	0.4242
STOX2	137	N	0.27	0.1679	0.8321	256	N	0.53	0.7305	0.2695
POLE3	135	N	0.26	0.9704	0.0296	346	N	0.71	1	0
CACNG6	134	N	0.26	0.0149	0.9851	165	N	0.34	0.0061	0.9939
FYB	134	N	0.26	0.2537	0.7463	198	N	0.41	0.1162	0.8838
STK17B	133	N	0.26	0.0902	0.9098	270	N	0.56	0.0074	0.9926
PLK2	132	N	0.26	0.2121	0.7879	134	N	0.28	0.1269	0.8731
CSF1	132	N	0.26	0.0758	0.9242	272	N	0.56	0.0037	0.9963
GADD45B	129	N	0.25	0	1	340	N	0.7	0	1
FOS	129	N	0.25	0	1	260	N	0.54	0	1
MS4A6A	129	N	0.25	0.1395	0.8605	240	N	0.5	0.0125	0.9875
SLC16A6	128	N	0.25	0.0234	0.9766	210	N	0.43	0	1
TPP1	128	N	0.25	0.0938	0.9063	306	N	0.63	0	1
RPP25	128	N	0.25	0.7344	0.2656	337	N	0.7	0.911	0.089
ZFP36L1	128	N	0.25	0.6172	0.3828	104	N	0.21	0.2692	0.7308
TMEM45A	127	N	0.25	0.685	0.315	261	N	0.54	0.9234	0.0766
ZNF69	126	N	0.25	0.2302	0.7698	380	N	0.79	0.0158	0.9842
PHKA2	126	N	0.25	0.4206	0.5794	254	N	0.52	0.7913	0.2087
PHEX	125	N	0.25	0.016	0.984	61	N	0.13	0.0328	0.9672
SLITRK6	124	N	0.24	0.3226	0.6774	142	N	0.29	0.5915	0.4085
PCDH19	123	N	0.24	0.4309	0.5691	356	N	0.74	0.9382	0.0618
EDARADD	123	N	0.24	0.9837	0.0163	418	N	0.86	0.9976	0.0024
MGRN1	123	N	0.24	0.7561	0.2439	321	N	0.66	0.0093	0.9907
ETV3	121	N	0.24	0.0496	0.9504	133	N	0.27	0.3158	0.6842
HLA-DQB2	121	N	0.24	0.3306	0.6694	280	N	0.58	0.0214	0.9786
H19	120	N	0.24	0.6333	0.3667	133	N	0.27	0.7895	0.2105
RP9P	120	N	0.24	0.75	0.25	171	N	0.35	0.8246	0.1754
GIT2	119	N	0.23	0.1008	0.8992	256	N	0.53	0.0039	0.9961
AQP7P1	118	N	0.23	0.2542	0.7458	22	N	0.05	1	0
CD14	117	N	0.23	0.1197	0.8803	247	N	0.51	0.0162	0.9838
MOB3A	117	N	0.23	0.1026	0.8974	218	N	0.45	0.1101	0.8899
ABCC1	116	N	0.23	0.6466	0.3534	361	N	0.75	0.9529	0.0471
PTPN3	115	N	0.23	0.5304	0.4696	112	N	0.23	0.6071	0.3929
KIAA1257	115	N	0.23	0.4435	0.5565	208	N	0.43	0.2356	0.7644
CDK5RAP2	112	N	0.22	0.5357	0.4643	253	N	0.52	0.5455	0.4545
MEG3	112	N	0.22	0.7946	0.2054	49	N	0.1	0.6735	0.3265
GTF3C1	111	N	0.22	0.7838	0.2162	148	N	0.31	0.8378	0.1622
SEC16A	110	N	0.22	0.8182	0.1818	101	N	0.21	0.198	0.802
HLA-DPB2	110	N	0.22	0.3545	0.6455	88	N	0.18	0.1932	0.8068
CYP1B1-AS1	110	N	0.22	0.0455	0.9545	355	N	0.73	0.0028	0.9972
PIGH	109	N	0.21	0.4404	0.5596	166	N	0.34	0.6446	0.3554
CXCL2	109	N	0.21	0	1	302	N	0.62	0	1
ADAM20	109	N	0.21	0.0642	0.9358	146	N	0.3	0.7397	0.2603
PLXNC1	109	N	0.21	0.1009	0.8991	212	N	0.44	0	1
AJAP1	108	N	0.21	0.0556	0.9444	221	N	0.46	0.1357	0.8643
SPIN2B	107	N	0.21	0.5047	0.4953	154	N	0.32	0.6623	0.3377
CXCL9	107	N	0.21	0.7757	0.2243	107	N	0.22	0.6262	0.3738
NAA20	105	N	0.21	0.9238	0.0762	299	N	0.62	0.99	0.01
NUAK2	104	N	0.2	0.8942	0.1058	123	N	0.25	0.748	0.252
TNIP3	104	N	0.2	0.2115	0.7885	56	N	0.12	0.0179	0.9821
NFKBIA	101	N	0.2	0	1	232	N	0.48	0.0043	0.9957
ERP27	100	N	0.2	0.13	0.87	307	N	0.63	0.013	0.987
RGS1	100	N	0.2	0.69	0.31	66	N	0.14	0.3333	0.6667
GLI2	100	N	0.2	0.48	0.52	240	N	0.5	0.7792	0.2208
CCR2	97	N	0.19	0.0412	0.9588	274	N	0.57	0.0109	0.9891
FDX1	96	N	0.19	0.1042	0.8958	149	N	0.31	0.0537	0.9463
CXCL3	95	N	0.19	0	1	189	N	0.39	0	1
ZNF518A	94	N	0.18	0.8085	0.1915	84	N	0.17	0.5952	0.4048
GCH1	93	N	0.18	0.5269	0.4731	108	N	0.22	0.3426	0.6574
DNER	93	N	0.18	0.5376	0.4624	41	N	0.08	0.4634	0.5366
NFKB1	92	N	0.18	0.1087	0.8913	115	N	0.24	0.0174	0.9826
EML6	92	N	0.18	0.837	0.163	219	N	0.45	0.9817	0.0183
MAP3K9	91	N	0.18	0.8352	0.1648	160	N	0.33	0.5813	0.4188
SFRP2	89	N	0.17	0.7978	0.2022	58	N	0.12	0.8448	0.1552
ENPP2	89	N	0.17	0	1	178	N	0.37	0	1
SNRPD2	89	N	0.17	1	0	265	N	0.55	1	0
ZNF230	87	N	0.17	0.1149	0.8851	102	N	0.21	0.2255	0.7745
GRM1	86	N	0.17	0.2209	0.7791	187	N	0.39	0.6738	0.3262
ZNF616	86	N	0.17	0.7558	0.2442	100	N	0.21	0.61	0.39
CELSR1	85	N	0.17	0.3647	0.6353	172	N	0.36	0.7558	0.2442
INTS4P1	85	N	0.17	0.8588	0.1412	64	N	0.13	0.7969	0.2031
PA2G4P4	85	N	0.17	0.9882	0.0118	397	N	0.82	1	0
ATP5I	84	N	0.16	0.9405	0.0595	100	N	0.21	0.88	0.12
SERF2	82	N	0.16	0.7927	0.2073	85	N	0.18	0.6471	0.3529
IL4R	80	N	0.16	0.1	0.9	189	N	0.39	0.037	0.963
PRKX	80	N	0.16	0.1625	0.8375	336	N	0.69	0.9345	0.0655
EXOSC7	80	N	0.16	0.7	0.3	152	N	0.31	0.9605	0.0395
NCOA7	80	N	0.16	0.075	0.925	215	N	0.44	0.0047	0.9953
SLC28A3	80	N	0.16	1	0	101	N	0.21	0.9901	0.0099
UGT1A1	79	N	0.15	1	0	323	N	0.67	1	0
CCL20	76	N	0.15	0.9474	0.0526	31	N	0.06	0.3548	0.6452
HLA-DQA2	76	N	0.15	0.0132	0.9868	184	N	0.38	0	1
JUNB	74	N	0.15	0	1	40	N	0.08	0	1
INSR	72	N	0.14	0.6389	0.3611	31	N	0.06	0	1
IFT27	69	N	0.14	0.8116	0.1884	112	N	0.23	0.8482	0.1518
MUC2	68	N	0.13	1	0	97	N	0.2	1	0
ZNF416	67	N	0.13	0.3134	0.6866	159	N	0.33	0.8239	0.1761
MLX	64	N	0.13	0.7031	0.2969	117	N	0.24	0.2991	0.7009
WEE2-AS1	63	N	0.12	0.127	0.873	99	N	0.2	0.1717	0.8283
MEP1A	63	N	0.12	1	0	77	N	0.16	0.4286	0.5714
SOD2	62	N	0.12	0.2581	0.7419	50	N	0.1	0.04	0.96
CLDN1	60	N	0.12	0.7	0.3	300	N	0.62	0.97	0.03
CXCL10	59	N	0.12	0.8136	0.1864	99	N	0.2	0.7475	0.2525
SDE2	58	N	0.11	0.3276	0.6724	78	N	0.16	0.641	0.359
DNAJB3	58	N	0.11	1	0	448	Y	0.93	0.808	0.192
TMA7	57	N	0.11	0.6667	0.3333	39	N	0.08	0.8462	0.1538
MED12	56	N	0.11	0.4643	0.5357	69	N	0.14	0.3768	0.6232
MUCL1	54	N	0.11	1	0	131	N	0.27	1	0
MCL1	52	N	0.1	0.0192	0.9808	224	N	0.46	0	1
C6orf163	51	N	0.1	0.3529	0.6471	62	N	0.13	0.7419	0.2581
HYAL4	49	N	0.1	1	0	49	N	0.1	1	0
GATSL2	49	N	0.1	0.7347	0.2653	106	N	0.22	0.8962	0.1038
RPL23AP7	48	N	0.09	0.8542	0.1458	68	N	0.14	0.7206	0.2794
MSMB	47	N	0.09	1	0	5	N	0.01	1	0
ABCA13	46	N	0.09	0.6304	0.3696	182	N	0.38	0.9451	0.0549
TTC41P	45	N	0.09	0.8667	0.1333	35	N	0.07	0.6857	0.3143
NFKBIZ	44	N	0.09	0	1	89	N	0.18	0	1
SLC22A4	40	N	0.08	0.05	0.95	108	N	0.22	0	1
CXCL1	38	N	0.07	0.1842	0.8158	47	N	0.1	0.1915	0.8085
AHRR	34	N	0.07	0.4118	0.5882	50	N	0.1	0.72	0.28
CYP1B1	33	N	0.06	0.4848	0.5152	144	N	0.3	0.1042	0.8958
LINC01590	29	N	0.06	0.2414	0.7586	150	N	0.31	0.1733	0.8267
CLCA4	28	N	0.05	1	0	314	N	0.65	1	0
NRARP	26	N	0.05	0.3077	0.6923	248	N	0.51	1	0
PLEKHS1	26	N	0.05	0.6538	0.3462	17	N	0.04	0	1
GPR15	25	N	0.05	1	0	6	N	0.012	1	0
TRIB1	24	N	0.05	0.0833	0.9167	163	N	0.34	0.0123	0.9877
SAMD15	22	N	0.04	0.6364	0.3636	17	N	0.04	0.4118	0.5882
ATP12A	19	N	0.04	1	0	49	N	0.1	1	0
SORCS1	19	N	0.04	1	0	140	N	0.29	0.1786	0.8214
ADH7	15	N	0.029	1	0	292	N	0.6	1	0
FAM182A	9	N	0.018	1	0	206	N	0.43	0.1262	0.8738
PPP1R15B	8	N	0.016	0.5	0.5	30	N	0.06	0.1	0.9
CYP2A13	5	N	0.01	1	0	9	N	0.019	1	0
MIR219B	0	N	0	-	-	0	N	0	-	-
LOC102724094	0	N	0	-	-	0	N	0	-	-
LUCAT1	0	N	0	-	-	0	N	0	-	-
LOC344887	0	N	0	-	-	0	N	0	-	-
MUC5AC	0	N	0	-	-	0	N	0	-	-
MIR1206	0	N	0	-	-	0	N	0	-	-
GMDS-AS1	0	N	0	-	-	0	N	0	-	-
C6orf183	0	N	0	-	-	0	N	0	-	-
FLG-AS1	0	N	0	-	-	0	N	0	-	-
GSTA7P	0	N	0	-	-	0	N	0	-	-
LINC00673	0	N	0	-	-	0	N	0	-	-
FKBP1A-SDCBP2	0	N	0	-	-	0	N	0	-	-
TXNDC8	0	N	0	-	-	0	N	0	-	-
ST3GAL4-AS1	0	N	0	-	-	0	N	0	-	-
MIR4661	0	N	0	-	-	0	N	0	-	-
IDS2	0	N	0	-	-	0	N	0	-	-
DEFB105B	0	N	0	-	-	0	N	0	-	-
CYP4F24P	0	N	0	-	-	0	N	0	-	-
ZNF705B	0	N	0	-	-	0	N	0	-	-
LIMS3L	0	N	0	-	-	0	N	0	-	-
TMPRSS11E	0	N	0	-	-	0	N	0	-	-
KCNJ2-AS1	0	N	0	-	-	0	N	0	-	-
MIR4261	0	N	0	-	-	0	N	0	-	-
LINC01069	0	N	0	-	-	0	N	0	-	-
DNAJC3-AS1	0	N	0	-	-	0	N	0	-	-
CCDC148-AS1	0	N	0	-	-	0	N	0	-	-
CASC20	0	N	0	-	-	0	N	0	-	-
APITD1-CORT	0	N	0	-	-	0	N	0	-	-
STX18-AS1	0	N	0	-	-	0	N	0	-	-
LOC645188	0	N	0	-	-	0	N	0	-	-
OR2J2	0	N	0	-	-	0	N	0	-	-
LSAMP-AS1	0	N	0	-	-	0	N	0	-	-
FAM172BP	0	N	0	-	-	0	N	0	-	-
DIAPH2-AS1	0	N	0	-	-	0	N	0	-	-
LMLN-AS1	0	N	0	-	-	0	N	0	-	-
RNU6ATAC	0	N	0	-	-	0	N	0	-	-
TRGV8	0	N	0	-	-	0	N	0	-	-
LINC00639	0	N	0	-	-	0	N	0	-	-
RNY5P8	0	N	0	-	-	0	N	0	-	-
LOC100505841	0	N	0	-	-	0	N	0	-	-
ACTL9	0	N	0	-	-	468	Y	0.97	0.015	0.985
OR2T6	0	N	0	-	-	0	N	0	-	-
UCHL1-AS1	0	N	0	-	-	0	N	0	-	-
SLC16A1-AS1	0	N	0	-	-	0	N	0	-	-
BBOX1-AS1	0	N	0	-	-	0	N	0	-	-
CYP4F8	0	N	0	-	-	0	N	0	-	-
LINC00511	0	N	0	-	-	0	N	0	-	-
MYT1L-AS1	0	N	0	-	-	0	N	0	-	-
SLC7A11-AS1	0	N	0	-	-	0	N	0	-	-
OR2H1	0	N	0	-	-	456	Y	0.94	0.0329	0.9671
LOC101929526	0	N	0	-	-	0	N	0	-	-
ARHGEF7-IT1	0	N	0	-	-	0	N	0	-	-
LOC729970	0	N	0	-	-	0	N	0	-	-
RNY4P26	0	N	0	-	-	0	N	0	-	-
