# Supplementary material for: Accelerated epigenetic age, inflammation, and gene expression in lung: comparisons of smokers and vapers with non-smokers
Source: Clin Epigenetics. 2023 Oct 11;15:160. doi: 10.1186/s13148-023-01577-8 (PMC10568901; doi:10.1186/s13148-023-01577-8)
Supplement: Supplementary file 8 — Additional file 8. Supplementary Table 7. List of Grim-mAA associated genes identified in COPD data set (GSE11906). [file 13148_2023_1577_MOESM8_ESM.xlsx]

## Sheet: Supplementary Table 7
Supplementary Table 7. List of Grim-mAA associated genes identified in COPD data set (GSE11906)
GSE11906 probe ID	Gene	FDR	Log2 fold
229354_at	AHRR	0.036728	1.51257
207335_x_at	ATP5I	0.053102	0.88542
212876_at	B4GALT4	0.095455	0.658148
233540_s_at	CDK5RAP2	0.086566	0.782944
205328_at	CLDN10	0.053102	0.900179
213415_at	CLIC2	0.085084	0.991118
226425_at	CLIP4	0.078749	0.909291
202435_s_at	CYP1B1	0.014971	2.25557
202436_s_at	CYP1B1	0.019208	2.17912
202437_s_at	CYP1B1	0.033724	2.1441
206514_s_at	CYP4F2	0.090961	1.19735
206514_s_at	CYP4F3	0.090961	1.19735
210397_at	DEFB1	0.066083	1.12184
227084_at	DTNA	0.093323	1.09309
212681_at	EPB41L3	0.082189	1.08636
226863_at	FAM110C	0.069959	1.03565
213249_at	FBXL7	0.069005	0.805868
205278_at	GAD1	0.03966	1.48488
206669_at	GAD1	0.06539	1.19946
206662_at	GLRX	0.068516	1.05485
239595_at	GPX2	0.095455	1.04486
205220_at	HCAR3	0.068094	0.948029
209448_at	HTATIP2	0.06934	0.811362
243812_at	IFT27	0.098203	1.06559
205269_at	LCP2	0.091611	1.15028
238180_at	LOC102724094	0.094136	0.731413
237351_at	LOC284825	0.086566	1.25055
213975_s_at	LYZ	0.068516	0.833752
202350_s_at	MATN2	0.096338	1.17427
214056_at	MCL1	0.068516	1.37238
206000_at	MEP1A	0.069647	1.33999
206471_s_at	PLXNC1	0.068094	1.12068
206482_at	PTK6	0.086566	0.9925
200872_at	S100A10	0.053102	0.83023
201739_at	SGK1	0.094136	0.781205
204362_at	SKAP2	0.068516	0.872666
204204_at	SLC31A2	0.092301	0.755662
219795_at	SLC6A14	0.071826	0.984877
235518_at	SLC8A1	0.095455	1.07299
1566342_at	SOD2	0.090106	1.1386
231969_at	STOX2	0.077675	0.875082
217437_s_at	TACC1	0.098203	0.923648
213273_at	TENM4	0.075618	0.787956
230323_s_at	TMEM45B	0.070956	0.859438
209500_x_at	TNFSF13	0.093746	0.702483
200743_s_at	TPP1	0.074187	0.718512
239061_at	TPRXL	0.069005	1.35053
223694_at	TRIM7	0.07807	0.993104
239694_at	TRIM7	0.094578	0.95574
1553991_s_at	VSIG10	0.080716	1.09727
220137_at	VSIG10	0.075802	1.05373
229369_at	VSIG2	0.095455	0.614936
